# Supplementary material for: Bis(2,3-diamino­pyridinium) bis­(μ-pyridine-2,6-dicarboxyl­ato)-κ4 O 2,N,O 6:O 6;κ4 O 2:O 2,N,O 6-bis­[aqua­(pyridine-2,6-dicarboxyl­ato-κ3 O 2,N,O 6)bis­muthate(III)] tetra­hydrate
Source: Acta Crystallogr Sect E Struct Rep Online. 2011 Feb 23;67(Pt 3):m360–1. doi: 10.1107/S1600536811005629 (PMC3052092; doi:10.1107/S1600536811005629)
Supplement: Supplementary file 2 [file e-67-0m360-Isup2.hkl]

# 
# h,k,l, Fc-squared, Fo-squared, sigma(Fo-squared) and status flag 
# 
data_I
_shelx_title ' KHC70-2H in P-1' 
_shelx_refln_list_code          4 
_shelx_F_calc_maximum      192.06 
_exptl_crystal_F_000       735.00 
_reflns_d_resolution_high  0.7291 
 
loop_ 
 _symmetry_equiv_pos_as_xyz 
 'x, y, z' 
 '-x, -y, -z' 
 
_cell_length_a     9.3462 
_cell_length_b    10.7260 
_cell_length_c    11.0980 
_cell_angle_alpha  95.132 
_cell_angle_beta   91.376 
_cell_angle_gamma  90.471 
 
_shelx_F_squared_multiplier     1.000 
 
loop_ 
 _refln_index_h 
 _refln_index_k 
 _refln_index_l 
 _refln_F_squared_calc 
 _refln_F_squared_meas 
 _refln_F_squared_sigma 
 _refln_observed_status 
   1   0   0     4660.01     4213.55    742.28 o 
   2   0   0     2986.96     2033.93     54.23 o 
   3   0   0     6938.18     6845.73    757.79 o 
   4   0   0      434.05      392.93     36.52 o 
   5   0   0     3605.15     3754.50     44.03 o 
   6   0   0    12820.63     9886.29     50.31 o 
   7   0   0      376.95      321.82     24.33 o 
   8   0   0     7339.51     8200.26     51.16 o 
   9   0   0     3770.38     2995.56     32.42 o 
  10   0   0       17.60       36.73     24.82 o 
  11   0   0     1777.61     2232.36     40.78 o 
  12   0   0      894.29      816.71     29.31 o 
 -12   1   0      523.24      544.26     39.73 o 
 -11   1   0     1650.02     1427.04     29.34 o 
 -10   1   0      487.76      589.48     34.27 o 
  -9   1   0      877.38      760.74     25.84 o 
  -8   1   0     5667.40     6453.72     48.04 o 
  -7   1   0      103.76      162.82     33.26 o 
  -6   1   0     2732.38     1907.64     30.43 o 
  -5   1   0     9448.77    10694.57     60.29 o 
  -4   1   0      147.08      110.72     24.83 o 
  -3   1   0     6721.27     6738.85     61.48 o 
  -2   1   0    11245.76    12069.94     91.70 o 
  -1   1   0     2049.54     2033.19     60.57 o 
   1   1   0    30312.50    35578.74   3010.61 o 
   2   1   0     4842.77     4455.56    273.31 o 
   3   1   0     8742.85     6755.67    663.64 o 
   4   1   0     4449.69     4471.55    581.92 o 
   5   1   0     5093.12     5156.81    827.61 o 
   6   1   0     7214.23     7688.95     51.30 o 
   7   1   0     1648.61     1714.40     36.83 o 
   8   1   0      560.76      793.76     34.27 o 
   9   1   0     4865.64     4097.00     35.46 o 
  10   1   0       23.05       70.48     24.32 o 
  11   1   0      860.68     1129.71     39.25 o 
  12   1   0     1108.63      864.59     30.31 o 
 -12   2   0       32.86       27.23     19.13 o 
 -11   2   0     1834.22     2169.80     41.28 o 
 -10   2   0     1086.87     1010.81     27.33 o 
  -9   2   0      514.61      470.83     24.34 o 
  -8   2   0     6452.84     6905.82     48.08 o 
  -7   2   0      949.01      842.04     26.84 o 
  -6   2   0     2960.21     2965.04    478.29 o 
  -5   2   0     2565.57     1906.11     59.63 o 
  -4   2   0     5498.89     5799.25   1014.66 o 
  -3   2   0     2763.63     2065.99     36.05 o 
  -2   2   0    27322.35    22379.41    112.27 o 
  -1   2   0     2214.29     2549.96     57.77 o 
   0   2   0    11018.33    12961.78     93.51 o 
   1   2   0     5828.72     6629.43    351.03 o 
   2   2   0    16918.30    17248.10   1738.81 o 
   3   2   0     7711.51     7611.92    435.09 o 
   4   2   0    13993.97    12907.96   1191.58 o 
   5   2   0       94.86       25.81     22.84 o 
   6   2   0     7494.16     8020.79     53.32 o 
   7   2   0     2577.13     2698.57     41.36 o 
   8   2   0      271.46      329.19     34.26 o 
   9   2   0     3220.39     3560.85     42.36 o 
  10   2   0      479.97      610.32     36.25 o 
  11   2   0      689.86      911.93     38.74 o 
  12   2   0     1120.71      973.41     31.30 o 
 -12   3   0        0.01      -19.48     19.48 o 
 -11   3   0     1493.43     1841.35     39.77 o 
 -10   3   0     1569.78     1867.09     39.78 o 
  -9   3   0      380.58      316.31     24.33 o 
  -8   3   0     4917.37     5530.19     44.97 o 
  -7   3   0     3771.82     3100.79    100.84 o 
  -6   3   0     2560.02     2680.30    453.42 o 
  -5   3   0     3617.13     3319.99    629.90 o 
  -4   3   0     3185.38     2380.68     33.00 o 
  -3   3   0     8580.54     9538.11     66.06 o 
  -2   3   0    13676.02    14085.74    279.65 o 
  -1   3   0     6004.35     6413.00    187.20 o 
   0   3   0     3725.87     4089.66     48.39 o 
   1   3   0    11072.05    12647.28    897.60 o 
   2   3   0     2985.19     3132.87    119.90 o 
   3   3   0    20924.69    22268.61   3154.86 o 
   4   3   0     5900.82     5157.28    461.59 o 
   5   3   0       86.25      117.21     23.16 o 
   6   3   0     6324.48     6892.42     51.18 o 
   7   3   0     3683.22     2923.37     34.44 o 
   8   3   0       64.85      106.72     33.26 o 
   9   3   0     3109.46     3671.68     43.85 o 
  10   3   0     1237.95     1552.73     39.76 o 
  11   3   0      246.53      344.04     37.73 o 
  12   3   0      848.10      992.01     41.73 o 
 -12   4   0      239.57      281.69     73.97 o 
 -11   4   0     1033.40     1069.77    259.61 o 
 -10   4   0     1837.75     2220.73     41.28 o 
  -9   4   0        2.36       91.32     34.25 o 
  -8   4   0     5552.99     4675.73    469.02 o 
  -7   4   0     4100.20     4102.23    486.35 o 
  -6   4   0       90.66       96.77     35.74 o 
  -5   4   0     9520.78    10092.53     57.58 o 
  -4   4   0     6475.30     6773.66     53.33 o 
  -3   4   0      294.35      256.00     19.75 o 
  -2   4   0    20982.54    23181.66   1062.46 o 
  -1   4   0     6140.83     7066.09    277.61 o 
   0   4   0     3271.89     3741.97     41.12 o 
   1   4   0    21038.65    25004.56   4611.63 o 
   2   4   0      729.65      677.94     59.29 o 
   3   4   0    11652.61    12388.96   1469.27 o 
   4   4   0     5449.70     5810.52    805.21 o 
   5   4   0     1187.78     1230.43     60.19 o 
   6   4   0     3460.18     3258.13    611.19 o 
   7   4   0     4930.34     4041.31     37.99 o 
   8   4   0       13.70       61.05     33.25 o 
   9   4   0     2394.33     3017.53     43.31 o 
  10   4   0     1548.16     1776.97     41.27 o 
  11   4   0       52.05       15.88     37.72 o 
  12   4   0      885.35     1087.92     30.91 o 
 -12   5   0      371.96      350.23     20.54 o 
 -11   5   0      441.31      357.49     59.83 o 
 -10   5   0     2260.53     2570.94     69.91 o 
  -9   5   0      772.16      653.76     26.83 o 
  -8   5   0      811.15      750.10     71.55 o 
  -7   5   0     7409.90     6174.10    160.73 o 
  -6   5   0      411.42      338.70     60.84 o 
  -5   5   0     6278.88     5088.50     41.64 o 
  -4   5   0     6490.63     5667.80    807.48 o 
  -3   5   0     1538.53     1646.20     26.70 o 
  -2   5   0     9963.41    10591.74    375.76 o 
  -1   5   0    16224.29    18526.12    266.09 o 
   0   5   0     2310.11     3057.41     35.95 o 
   1   5   0    12507.59    14430.37     68.55 o 
   2   5   0     7436.11     8473.92   1125.54 o 
   3   5   0      776.17      818.69    109.62 o 
   4   5   0     5796.84     6363.73    458.62 o 
   5   5   0     3584.09     3875.84    225.46 o 
   6   5   0     1187.68     1209.05     81.79 o 
   7   5   0     3923.80     4226.94    128.51 o 
   8   5   0      840.32      930.62     35.28 o 
   9   5   0      517.19      680.38     38.24 o 
  10   5   0     1607.54     1629.84     41.27 o 
  11   5   0      162.94      180.20     26.81 o 
 -11   6   0      106.37      117.00     44.43 o 
 -10   6   0     2933.01     3246.96    181.24 o 
  -9   6   0      952.70     1122.75     24.10 o 
  -8   6   0      171.73      150.52     25.53 o 
  -7   6   0     5048.32     5500.97    538.91 o 
  -6   6   0     1341.20     1442.15     37.79 o 
  -5   6   0     1760.91     1671.08     64.95 o 
  -4   6   0     8602.52     9196.20     34.87 o 
  -3   6   0     2100.26     2050.97    155.71 o 
  -2   6   0     7441.13     8534.58    408.81 o 
  -1   6   0    12911.38    13579.71    333.20 o 
   0   6   0       95.45      101.27     22.84 o 
   1   6   0     5763.61     6883.25     44.71 o 
   2   6   0     8340.73     9385.12   1370.90 o 
   3   6   0      154.34      131.31     25.49 o 
   4   6   0     6355.59     6767.22   1065.66 o 
   5   6   0     4025.46     4147.01    399.07 o 
   6   6   0      219.34      209.92     19.93 o 
   7   6   0     4034.29     4643.62     45.66 o 
   8   6   0      740.42      699.46     37.26 o 
   9   6   0      109.22       69.00     25.81 o 
  10   6   0     1657.55     1851.61     43.26 o 
  11   6   0      292.97      272.26     23.68 o 
 -11   7   0        5.21      100.19     27.20 o 
 -10   7   0     1534.58     1453.35    222.46 o 
  -9   7   0     1791.89     1529.58    185.24 o 
  -8   7   0       11.44       13.66     40.54 o 
  -7   7   0     3040.45     2846.61    595.90 o 
  -6   7   0     2353.27     2143.40    162.23 o 
  -5   7   0     1011.34     1047.34    116.92 o 
  -4   7   0     3335.32     3419.44     30.04 o 
  -3   7   0     1142.14     1346.49     27.37 o 
  -2   7   0     1295.42     1333.54     28.81 o 
  -1   7   0    10333.93    11655.30    726.64 o 
   0   7   0      542.14      628.98     34.78 o 
   1   7   0     3412.72     3801.02     42.45 o 
   2   7   0    10844.68    12671.10   1504.22 o 
   3   7   0      557.52      762.94    179.09 o 
   4   7   0     1662.29     1586.50     33.09 o 
   5   7   0     1883.54     2064.77     73.41 o 
   6   7   0       10.72        3.62     19.92 o 
   7   7   0     2385.84     2701.31     31.14 o 
   8   7   0     1324.45     1404.03     63.88 o 
   9   7   0       20.72       67.50     25.81 o 
  10   7   0     1180.73     1022.11     60.38 o 
  11   7   0      775.40      606.45     25.35 o 
 -10   8   0      587.51      623.27     95.60 o 
  -9   8   0     2257.19     2479.75    106.49 o 
  -8   8   0        7.66       20.53     17.64 o 
  -7   8   0     1726.89     1628.86    228.59 o 
  -6   8   0     5102.42     4609.06    474.54 o 
  -5   8   0      500.02      571.02     20.45 o 
  -4   8   0     9030.56    10009.32    216.19 o 
  -3   8   0     5900.38     6492.65     73.57 o 
  -2   8   0      227.45      295.54     26.48 o 
  -1   8   0     7302.33     8842.84     51.72 o 
   0   8   0     1176.77     1424.20     36.30 o 
   1   8   0      314.07      365.98     34.26 o 
   2   8   0    11794.98    14146.92     62.17 o 
   3   8   0     2158.67     2464.46    280.54 o 
   4   8   0     3089.92     3366.42    261.69 o 
   5   8   0     3985.62     4482.88    381.23 o 
   6   8   0      239.65      216.04     24.57 o 
   7   8   0      652.09      636.38     26.85 o 
   8   8   0     2049.77     1959.14    166.36 o 
   9   8   0      102.65      149.94     30.28 o 
  10   8   0      841.33      834.66     98.11 o 
 -10   9   0      515.49      584.60     26.36 o 
  -9   9   0     1768.78     2094.32     27.51 o 
  -8   9   0      482.62      514.66     35.01 o 
  -7   9   0     1074.73     1221.94     58.44 o 
  -6   9   0     5193.23     5366.16     92.11 o 
  -5   9   0      448.79      520.77     30.04 o 
  -4   9   0     5080.82     5457.97    285.48 o 
  -3   9   0     5575.20     5962.57    151.79 o 
  -2   9   0      207.98      326.86     66.16 o 
  -1   9   0     2899.72     3125.60     32.90 o 
   0   9   0     7523.83     9259.94     52.69 o 
   1   9   0     1000.67     1034.85     26.34 o 
   2   9   0     4393.94     5117.60     38.46 o 
   3   9   0     4900.55     5669.23     47.97 o 
   4   9   0      895.26      849.72     76.13 o 
   5   9   0     3346.11     3430.16    211.24 o 
   6   9   0     2095.35     2349.50    180.38 o 
   7   9   0      389.70      387.26     22.66 o 
   8   9   0     1659.74     1619.72    161.68 o 
   9   9   0      125.30      140.39     27.90 o 
  10   9   0      210.80      246.72     43.19 o 
  -9  10   0     1818.16     1757.53     59.73 o 
  -8  10   0     1398.41     1351.46     80.13 o 
  -7  10   0      258.76      258.28     51.63 o 
  -6  10   0     2264.70     2663.40     34.33 o 
  -5  10   0     1968.16     2030.24     37.05 o 
  -4  10   0     2240.67     2282.80    119.10 o 
  -3  10   0     2674.29     2889.89    140.72 o 
  -2  10   0      678.97      945.34     35.77 o 
  -1  10   0     2749.02     3116.85     32.38 o 
   0  10   0     4323.19     5139.64     44.43 o 
   1  10   0      455.88      547.28     25.33 o 
   2  10   0     2756.01     3238.69     40.84 o 
   3  10   0     2487.52     2952.00     33.36 o 
   4  10   0        1.34       85.37     35.24 o 
   5  10   0     2461.66     2656.80    339.47 o 
   6  10   0     1090.37     1156.13     64.36 o 
   7  10   0        6.60       55.16     23.50 o 
   8  10   0     1531.31     1311.37     33.16 o 
   9  10   0      499.10      490.44     43.20 o 
  -8  11   0     1202.14     1134.67     26.37 o 
  -7  11   0        5.28       -0.45     27.02 o 
  -6  11   0     2547.70     2758.11    102.15 o 
  -5  11   0     1539.15     1774.17     63.69 o 
  -4  11   0       45.47       59.35     19.62 o 
  -3  11   0     2692.94     2832.01    124.26 o 
  -2  11   0      886.49      948.00     27.82 o 
  -1  11   0      328.32      391.76     26.32 o 
   0  11   0     4213.64     4487.07     36.92 o 
   1  11   0      492.43      548.77     25.82 o 
   2  11   0     1145.71     1298.69     37.77 o 
   3  11   0     2534.46     2927.12     42.81 o 
   4  11   0      453.94      576.53     27.31 o 
   5  11   0     1236.25     1186.35     31.81 o 
   6  11   0     1313.10     1308.78     92.34 o 
   7  11   0       58.69       76.59     22.85 o 
   8  11   0      602.32      477.97     30.02 o 
  -7  12   0       43.78       80.23     24.82 o 
  -6  12   0     2113.13     2339.33    170.46 o 
  -5  12   0     2043.31     2283.65     82.32 o 
  -4  12   0        1.35       36.89     27.63 o 
  -3  12   0     2857.75     3037.69     44.31 o 
  -2  12   0      958.56     1025.52     27.82 o 
  -1  12   0      145.42      208.49     35.74 o 
   0  12   0     3017.48     3294.03     36.36 o 
   1  12   0      966.48     1014.11     28.82 o 
   2  12   0      580.04      573.63     37.25 o 
   3  12   0     2390.46     2484.70     35.33 o 
   4  12   0      430.91      568.06     39.72 o 
   5  12   0      666.64      680.44     29.30 o 
   6  12   0     1306.58     1250.42     33.80 o 
   7  12   0       54.01       52.02     31.78 o 
  -5  13   0     2562.34     2491.31    124.04 o 
  -4  13   0      356.10      516.86     39.22 o 
  -3  13   0     1090.04     1045.96     40.75 o 
  -2  13   0     2248.90     2437.80     45.27 o 
  -1  13   0        3.34       11.42     37.72 o 
   0  13   0     1371.55     1419.59     31.81 o 
   1  13   0     1864.78     1914.16     34.31 o 
   2  13   0        2.34      126.56     37.72 o 
   3  13   0     1279.03     1292.17     32.80 o 
   4  13   0      762.15      748.54     31.29 o 
   5  13   0      121.58      154.87     39.21 o 
  -3  14   0      343.22      142.00     30.29 o 
  -2  14   0     1940.53     1805.68     45.25 o 
  -1  14   0      392.89      453.82     40.22 o 
   0  14   0      976.46      957.86     32.29 o 
   1  14   0     2186.80     2044.41     37.31 o 
   2  14   0      167.97      193.60     40.71 o 
   3  14   0      430.55      366.94     30.79 o 
  -3 -14   1        4.09      -40.20     40.20 o 
  -2 -14   1      649.81      468.34     31.79 o 
  -1 -14   1     1935.17     1791.77     46.25 o 
   0 -14   1        1.99      -28.29     28.29 o 
   1 -14   1     2011.21     2048.04     46.25 o 
   2 -14   1     1171.21      932.21     44.23 o 
   3 -14   1       24.32       58.07     27.30 o 
  -5 -13   1      444.16      423.55     41.71 o 
  -4 -13   1     2116.44     1899.09     36.31 o 
  -3 -13   1      461.35      530.83     28.80 o 
  -2 -13   1      887.72      852.99     30.80 o 
  -1 -13   1     2210.10     2179.56     35.32 o 
   0 -13   1      125.76      234.30     25.81 o 
   1 -13   1      902.95      948.40     39.74 o 
   2 -13   1     2686.54     2579.82     46.29 o 
   3 -13   1       14.52        6.95     25.81 o 
   4 -13   1     1658.83     1701.33     34.80 o 
   5 -13   1     1461.30     1385.92     53.98 o 
   6 -13   1       87.76      104.09     27.41 o 
  -7 -12   1      826.03      677.35     31.99 o 
  -6 -12   1      935.81      774.51     31.80 o 
  -5 -12   1       45.08       47.15     27.30 o 
  -4 -12   1     1750.05     1801.10     44.26 o 
  -3 -12   1     1130.07     1283.12     40.25 o 
  -2 -12   1      120.97       25.81     35.74 o 
  -1 -12   1     2065.26     2264.60     40.79 o 
   0 -12   1     1331.20     1707.48     38.77 o 
   1 -12   1      940.67     1102.53     29.81 o 
   2 -12   1     2376.92     2612.22     34.34 o 
   3 -12   1      453.85      493.59     36.75 o 
   4 -12   1     1237.79     1239.64     59.24 o 
   5 -12   1     2079.37     2087.96    111.68 o 
   6 -12   1      134.83      118.01     23.83 o 
   7 -12   1      686.83      614.65     45.59 o 
  -8 -11   1       19.71       20.04     26.98 o 
  -7 -11   1      915.99      779.61     39.03 o 
  -6 -11   1     1260.27     1205.10     61.06 o 
  -5 -11   1       51.22      104.22     28.89 o 
  -4 -11   1     2702.17     2897.60     44.81 o 
  -3 -11   1     2400.73     2572.80     34.34 o 
  -2 -11   1       30.75       45.17     33.75 o 
  -1 -11   1     2763.25     3194.22     41.33 o 
   0 -11   1     1959.42     2326.43     40.30 o 
   1 -11   1      668.16      666.12     27.82 o 
   2 -11   1     2760.61     2957.05     33.86 o 
   3 -11   1     1046.63     1092.56     81.22 o 
   4 -11   1     1309.36     1284.51     87.74 o 
   5 -11   1     3736.44     3427.26    115.65 o 
   6 -11   1      675.80      779.33     28.07 o 
   7 -11   1      504.74      519.67     23.12 o 
   8 -11   1     1216.05     1279.83     50.19 o 
  -9 -10   1     1062.73     1012.87     40.74 o 
  -8 -10   1      538.00      466.59     89.01 o 
  -7 -10   1      822.48      799.89     60.79 o 
  -6 -10   1     2062.45     2036.00    169.27 o 
  -5 -10   1      162.45      240.47     48.96 o 
  -4 -10   1     2035.67     2250.49    238.54 o 
  -3 -10   1     3056.74     3547.59     35.38 o 
  -2 -10   1      111.59       90.84     23.83 o 
  -1 -10   1     3769.82     4353.15     43.40 o 
   0 -10   1     6147.54     6893.60     41.53 o 
   1 -10   1        8.48       66.01     33.25 o 
   2 -10   1     4722.97     5149.90    196.79 o 
   3 -10   1     1621.14     1726.83     80.89 o 
   4 -10   1      128.91      161.12     18.33 o 
   5 -10   1     4555.87     5249.53    105.54 o 
   6 -10   1     1732.54     1773.84     83.47 o 
   7 -10   1      371.40      333.38     46.86 o 
   8 -10   1     2251.42     2346.86    255.23 o 
   9 -10   1      481.80      408.76     24.44 o 
 -10  -9   1       19.61      -13.40     31.27 o 
  -9  -9   1      807.97      824.58     42.72 o 
  -8  -9   1      975.58      750.74     30.80 o 
  -7  -9   1      166.04      174.89     33.76 o 
  -6  -9   1     2361.89     2335.99     59.98 o 
  -5  -9   1     1082.26     1027.02     83.74 o 
  -4  -9   1      489.23      609.37    127.14 o 
  -3  -9   1     7699.95     8397.89   1359.81 o 
  -2  -9   1      508.16      561.75     24.83 o 
  -1  -9   1     3687.63     4361.71     35.93 o 
   0  -9   1     4584.40     5555.83     44.97 o 
   1  -9   1     1709.67     1840.56     56.54 o 
   2  -9   1     2726.56     2940.24    134.47 o 
   3  -9   1     4235.95     4689.36     37.30 o 
   4  -9   1      235.68      299.87     36.24 o 
   5  -9   1     4326.17     4777.63    274.96 o 
   6  -9   1     1739.24     1905.18     39.22 o 
   7  -9   1      115.49      103.63     18.13 o 
   8  -9   1     1663.01     1619.98     74.33 o 
   9  -9   1     1698.48     1738.52     47.97 o 
  10  -9   1      124.82      267.25     76.44 o 
 -10  -8   1       53.26       81.40     39.71 o 
  -9  -8   1      913.91      994.61     40.74 o 
  -8  -8   1     1399.78     1275.58     40.27 o 
  -7  -8   1        1.47       35.70     20.56 o 
  -6  -8   1     2896.83     3174.48    175.10 o 
  -5  -8   1     2894.82     3083.42    522.44 o 
  -4  -8   1      418.25      394.40     67.04 o 
  -3  -8   1     7014.59     7391.97   1578.96 o 
  -2  -8   1     3308.89     3819.99    456.01 o 
  -1  -8   1     1342.63     1589.21     28.35 o 
   0  -8   1     7988.06     9338.42     53.30 o 
   1  -8   1     1549.94     1798.42     95.04 o 
   2  -8   1     1323.57     1385.60    101.51 o 
   3  -8   1    10024.68    10159.30    131.41 o 
   4  -8   1     3258.57     3636.55    109.95 o 
   5  -8   1      566.41      617.20     88.79 o 
   6  -8   1     4731.62     5410.17     57.69 o 
   7  -8   1       58.59       28.65     24.74 o 
   8  -8   1     2051.38     1803.51    193.91 o 
   9  -8   1     1643.08     1322.83     51.46 o 
  10  -8   1       65.57      127.40     27.55 o 
 -11  -7   1     1092.44      652.38     32.79 o 
 -10  -7   1      271.95      264.12     38.23 o 
  -9  -7   1      560.31      474.28     28.31 o 
  -8  -7   1     1662.60     1177.11     30.83 o 
  -7  -7   1      359.24      316.56     47.42 o 
  -6  -7   1     1016.97     1044.73    184.14 o 
  -5  -7   1     3567.49     3237.04    157.16 o 
  -4  -7   1      166.99      214.08     46.42 o 
  -3  -7   1     5350.24     6224.68    545.94 o 
  -2  -7   1     6234.31     6917.55    653.05 o 
  -1  -7   1     1649.72     1762.25     83.91 o 
   0  -7   1     3843.36     4332.49    378.89 o 
   1  -7   1     3505.47     4195.81    477.53 o 
   2  -7   1     1068.18     1240.12     24.46 o 
   3  -7   1     9795.53    10373.52     45.40 o 
   4  -7   1     1810.01     1827.06     97.11 o 
   5  -7   1      304.89      356.03     45.06 o 
   6  -7   1     3972.59     4492.95    117.78 o 
   7  -7   1      426.92      470.82     64.13 o 
   8  -7   1     2156.57     2263.87     41.24 o 
   9  -7   1     2536.66     2400.79    286.44 o 
  10  -7   1      244.97      293.26     32.52 o 
  11  -7   1      523.41      480.26     24.05 o 
 -11  -6   1     1364.94     1713.70     44.23 o 
 -10  -6   1      976.41     1266.96     41.24 o 
  -9  -6   1      186.18      153.40     25.81 o 
  -8  -6   1     1797.97     2272.73     41.78 o 
  -7  -6   1     1037.42      989.05     37.28 o 
  -6  -6   1      361.52      435.65     70.76 o 
  -5  -6   1     6685.75     7169.82    547.75 o 
  -4  -6   1      878.98      986.99     71.19 o 
  -3  -6   1     4115.82     4222.84    301.15 o 
  -2  -6   1    15543.53    18222.76   1111.51 o 
  -1  -6   1       43.75       50.13     15.58 o 
   0  -6   1     2991.80     3119.97    161.35 o 
   1  -6   1     2997.32     3169.61    340.13 o 
   2  -6   1        6.06       44.17     30.77 o 
   3  -6   1     9911.20     9439.81    707.85 o 
   4  -6   1     7930.02     8215.52    198.93 o 
   5  -6   1      447.31      413.46     35.54 o 
   6  -6   1     6476.51     5720.94    394.28 o 
   7  -6   1     2661.71     2730.04    336.01 o 
   8  -6   1      198.71      264.58     20.42 o 
   9  -6   1     1892.50     1855.44    298.20 o 
  10  -6   1      865.23      664.93     28.32 o 
  11  -6   1      245.10      242.39     32.77 o 
 -11  -5   1     1129.58      829.34     30.81 o 
 -10  -5   1     1310.18     1491.13     40.76 o 
  -9  -5   1      183.91      272.54     35.25 o 
  -8  -5   1     2116.21     1573.65     29.86 o 
  -7  -5   1     5268.52     4235.88     38.50 o 
  -6  -5   1      705.27      873.63     51.92 o 
  -5  -5   1    10671.71    12212.37    557.68 o 
  -4  -5   1    10463.07    11044.18   1562.39 o 
  -3  -5   1     2194.01     2200.83    156.52 o 
  -2  -5   1     7486.08     8134.15    315.80 o 
  -1  -5   1     5397.27     6185.97    490.38 o 
   0  -5   1    13869.65    16363.64    854.87 o 
   1  -5   1     6790.74     7320.95    360.99 o 
   2  -5   1     1587.85     1575.19     29.89 o 
   3  -5   1     2707.75     2880.28    220.14 o 
   4  -5   1    14643.80    12671.69   1012.67 o 
   5  -5   1      188.94      194.83     30.29 o 
   6  -5   1     6314.55     6072.79    364.98 o 
   7  -5   1     6504.07     7125.69     95.28 o 
   8  -5   1      118.70      142.14     23.87 o 
   9  -5   1     1202.99     1126.12     88.22 o 
  10  -5   1     1016.18      930.76    122.23 o 
  11  -5   1       29.56       89.48     34.25 o 
  12  -5   1     1361.48     1209.59    145.37 o 
 -12  -4   1      284.15      362.91     39.72 o 
 -11  -4   1      655.56      816.52     40.23 o 
 -10  -4   1     1620.74     1273.92     29.83 o 
  -9  -4   1      170.28       94.82     24.82 o 
  -8  -4   1     3988.48     3100.56     33.93 o 
  -7  -4   1     2149.51     2111.59    181.48 o 
  -6  -4   1      568.40      603.30     36.76 o 
  -5  -4   1    10229.37    11465.45    273.03 o 
  -4  -4   1    16623.19    19120.20    714.30 o 
  -3  -4   1     1605.94     1981.16    117.73 o 
  -2  -4   1    19787.34    22703.18   2042.31 o 
  -1  -4   1     2457.63     2593.46    243.65 o 
   0  -4   1     5411.70     6433.68    347.59 o 
   1  -4   1     7821.22     8899.28     42.63 o 
   2  -4   1    12439.29    14553.76    271.89 o 
   3  -4   1      548.96      479.77     55.41 o 
   4  -4   1    10657.49     9082.31   1536.71 o 
   5  -4   1      976.58     1005.78    114.17 o 
   6  -4   1     5691.77     4925.33    938.55 o 
   7  -4   1     5420.50     5733.77     47.03 o 
   8  -4   1     1046.80     1172.35     55.17 o 
   9  -4   1     2004.11     2241.48     27.95 o 
  10  -4   1     1606.02     1266.95     76.08 o 
  11  -4   1        0.68       74.18     42.44 o 
  12  -4   1     1320.23     1500.73     37.52 o 
 -12  -3   1      279.62      354.97     39.22 o 
 -11  -3   1       74.86       54.10     36.23 o 
 -10  -3   1     1706.30     1503.85     30.34 o 
  -9  -3   1      264.31      351.02     35.25 o 
  -8  -3   1     1015.93     1073.06     35.79 o 
  -7  -3   1     6252.68     6190.96    654.14 o 
  -6  -3   1     1497.25     1326.22     58.47 o 
  -5  -3   1     2601.46     2651.34    107.53 o 
  -4  -3   1     9211.52    10113.78    265.50 o 
  -3  -3   1      632.33      791.72    105.92 o 
  -2  -3   1    13613.86    16092.65   1629.79 o 
  -1  -3   1     8154.70     9374.43    928.41 o 
   0  -3   1        1.82        8.17     22.63 o 
   1  -3   1    11736.43    13031.80    484.52 o 
   2  -3   1    10387.15    10044.67   1066.77 o 
   3  -3   1     4340.17     4889.16     50.73 o 
   4  -3   1     6691.06     5606.70     65.02 o 
   5  -3   1     1537.67     1333.15    119.23 o 
   6  -3   1     1521.33     1545.15     38.32 o 
   7  -3   1     6283.56     7226.83     49.61 o 
   8  -3   1     1236.20     1495.49     36.29 o 
   9  -3   1      678.30      527.80     18.27 o 
  10  -3   1     2516.59     3027.73    177.95 o 
  11  -3   1      369.06      396.53     57.84 o 
  12  -3   1      430.71      437.97    147.97 o 
 -12  -2   1      974.68      865.95     29.81 o 
 -11  -2   1       29.70       55.09     25.31 o 
 -10  -2   1     2282.57     2181.22     41.80 o 
  -9  -2   1      938.85     1232.36     36.77 o 
  -8  -2   1      831.92      851.20     35.28 o 
  -7  -2   1     4746.61     3650.88    322.53 o 
  -6  -2   1     4017.08     3855.64    128.23 o 
  -5  -2   1      603.56      640.18    119.92 o 
  -4  -2   1    24517.04    22998.45   2942.69 o 
  -3  -2   1      533.86      647.66     20.67 o 
  -2  -2   1    36885.95    50222.42   3554.28 o 
   0  -2   1     1640.81     1768.04    160.61 o 
   1  -2   1     6093.74     6930.79    247.05 o 
   2  -2   1    26275.54    27584.83   4926.25 o 
   3  -2   1      770.08      877.63     47.76 o 
   4  -2   1    12956.45    15114.92    137.83 o 
   5  -2   1     7059.67     5257.80     40.80 o 
   6  -2   1      300.80      259.72     23.34 o 
   7  -2   1     5950.50     6748.24     48.60 o 
   8  -2   1     3833.69     4398.75     42.91 o 
   9  -2   1      280.68      355.00     33.27 o 
  10  -2   1     3574.94     4224.42     39.37 o 
  11  -2   1      860.81      899.64    126.68 o 
  12  -2   1      198.12      238.83     87.62 o 
 -12  -1   1     1594.12     1921.93     43.75 o 
 -11  -1   1       10.79        4.47     36.73 o 
 -10  -1   1     1437.44     1181.28     28.34 o 
  -9  -1   1     2474.17     2131.57     30.37 o 
  -8  -1   1      309.62      408.16     33.76 o 
  -7  -1   1     3638.06     3450.74    410.62 o 
  -6  -1   1     4397.01     4329.16    293.47 o 
  -5  -1   1      604.97      495.98     60.79 o 
  -4  -1   1    19217.58    21686.98   1143.15 o 
  -3  -1   1     1998.79     1970.03    270.93 o 
  -2  -1   1    11210.58    10654.42   2060.08 o 
  -1  -1   1    21965.44    25410.46   3978.75 o 
   0  -1   1     3808.78     4127.41    914.69 o 
   1  -1   1    16227.93    17662.13   2237.08 o 
   2  -1   1    14242.69    11976.29    782.66 o 
   5  -1   1    15975.80    18296.27     72.90 o 
   6  -1   1     1128.74     1367.24     36.31 o 
   7  -1   1     2919.47     2372.61     31.42 o 
   8  -1   1     2892.85     2504.35     31.90 o 
   9  -1   1      262.62      274.56     23.34 o 
  10  -1   1     1790.92     1394.64     28.85 o 
  11  -1   1     1488.58     1827.44     59.66 o 
  12  -1   1       39.00       90.06     34.74 o 
 -12   0   1     1395.38     1265.46     30.82 o 
 -11   0   1      218.15      219.43     26.31 o 
 -10   0   1     1064.44      886.56     27.33 o 
  -9   0   1     5664.75     4634.77     36.50 o 
  -8   0   1     2427.16     2767.72     40.34 o 
  -7   0   1     2169.57     1686.21     26.54 o 
  -6   0   1     5554.27     4502.33    568.42 o 
  -5   0   1      370.91      340.48     32.60 o 
  -4   0   1     9014.93     9057.50    317.80 o 
  -3   0   1    21721.98    19980.39   3125.60 o 
  -2   0   1       25.84       36.70     27.35 o 
  -1   0   1    28896.53    31600.26   4772.03 o 
   1   0   1     3009.62     2353.63     35.97 o 
   4   0   1     1398.90     1061.18     27.90 o 
   5   0   1    17664.38    20277.39     77.82 o 
   6   0   1     3210.89     3266.85     41.94 o 
   7   0   1     1482.73     1468.66     36.82 o 
   8   0   1     5691.58     6741.00     48.04 o 
   9   0   1      405.40      511.98     33.77 o 
  10   0   1     2564.74     2838.65     40.82 o 
  11   0   1     1250.49     1357.93    167.99 o 
  12   0   1       21.84       42.25     18.94 o 
 -12   1   1     1063.34     1204.40     41.74 o 
 -11   1   1      644.21      731.10     36.26 o 
 -10   1   1      624.26      723.68     36.26 o 
  -9   1   1     3342.68     3849.21     42.37 o 
  -8   1   1     3208.21     3627.37     41.88 o 
  -7   1   1     1441.67     1205.05     31.34 o 
  -6   1   1     7071.62     5058.28     38.72 o 
  -5   1   1     1045.39      903.89     26.86 o 
  -4   1   1     3126.19     2635.58    493.21 o 
  -3   1   1    22237.21    21673.98   3300.11 o 
  -2   1   1     1249.14     1200.59     39.19 o 
  -1   1   1     4037.08     3883.50    478.14 o 
   0   1   1    17160.67    17003.81    206.47 o 
   1   1   1      202.74      248.32     30.92 o 
   3   1   1     5025.23     3541.01     63.09 o 
   4   1   1     1155.40      911.08     36.84 o 
   5   1   1    14486.08    15146.38     68.06 o 
   6   1   1     4776.66     4072.49     37.05 o 
   7   1   1      530.56      432.66     24.84 o 
   8   1   1     4010.79     3337.37     33.44 o 
   9   1   1     1984.61     1761.48     29.86 o 
  10   1   1      556.14      643.66     36.75 o 
  11   1   1     2043.31     2022.15    268.86 o 
  12   1   1       65.18       56.48     19.46 o 
 -12   2   1      432.23      365.95     28.80 o 
 -11   2   1      862.24      668.18     27.32 o 
 -10   2   1      114.27       90.84     24.82 o 
  -9   2   1     3637.16     2804.82     31.91 o 
  -8   2   1     1721.76     1831.91     37.81 o 
  -7   2   1     1214.34      908.03     26.36 o 
  -6   2   1     8682.43     9203.57     54.94 o 
  -5   2   1     6170.92     6751.27     50.27 o 
  -4   2   1      105.55      165.50     23.52 o 
  -3   2   1    13405.26    12051.73   2005.60 o 
  -2   2   1     2533.91     2569.93     36.84 o 
  -1   2   1    19367.56    21943.70    608.74 o 
   0   2   1     5220.95     4679.08     74.16 o 
   1   2   1      166.55      158.46     45.20 o 
   2   2   1    12141.81    11749.77     85.15 o 
   3   2   1     8386.79     8005.87   1061.58 o 
   4   2   1      201.35      137.88     38.48 o 
   5   2   1     5572.26     5966.02    624.79 o 
   6   2   1     5924.22     4774.75    625.44 o 
   7   2   1       37.82       13.90     23.82 o 
   8   2   1     4068.77     4836.77     44.92 o 
   9   2   1     1498.42     1884.65     38.79 o 
  10   2   1      422.14      313.33     26.32 o 
  11   2   1     1480.32     1669.72    240.86 o 
  12   2   1      298.05      398.15     27.73 o 
 -12   3   1      550.48      600.39     29.30 o 
 -11   3   1     1725.42     1540.47     30.33 o 
 -10   3   1      319.50      312.30     25.32 o 
  -9   3   1     2698.28     2392.92     31.87 o 
  -8   3   1     3887.84     4062.14    569.09 o 
  -7   3   1      221.11      192.37     20.53 o 
  -6   3   1     6730.66     7586.35     50.71 o 
  -5   3   1     5656.89     4268.85     38.14 o 
  -4   3   1       22.20       30.28     31.27 o 
  -3   3   1    13896.94    12406.00   1830.29 o 
  -2   3   1    18983.65    18426.04   2815.13 o 
  -1   3   1     5338.32     5475.88     88.06 o 
   0   3   1    12733.79    13268.75    129.19 o 
   1   3   1     5089.66     5250.16     88.98 o 
   2   3   1     2998.87     3123.56     73.22 o 
   3   3   1    14699.78    12471.20   3287.09 o 
   4   3   1      753.87      785.76     66.87 o 
   5   3   1      894.94      639.73     34.06 o 
   6   3   1     5637.09     5545.22    746.37 o 
   7   3   1      503.35      490.74     36.26 o 
   8   3   1     1643.32     1443.56     28.35 o 
   9   3   1     3319.69     3635.16     43.36 o 
  10   3   1        4.02        9.93     24.82 o 
  11   3   1     1119.35     1405.49     45.97 o 
  12   3   1      398.38      311.61     20.71 o 
 -12   4   1      404.00      375.37     41.21 o 
 -11   4   1     2918.49     3439.24     45.80 o 
 -10   4   1     1088.81     1149.91     38.76 o 
  -9   4   1     1358.02     1516.89    143.68 o 
  -8   4   1     4543.90     3669.66     30.43 o 
  -7   4   1     1212.21     1256.56    134.49 o 
  -6   4   1     6594.17     6589.96    511.19 o 
  -5   4   1    10254.10    11109.15     60.68 o 
  -4   4   1       68.45       78.93     31.77 o 
  -3   4   1    16966.36    19725.66     88.24 o 
  -2   4   1    16793.69    20144.25    107.80 o 
  -1   4   1     1743.13     2082.26     59.36 o 
   1   4   1     8851.93     8770.01    226.37 o 
   2   4   1     3632.49     3807.87    276.63 o 
   3   4   1    10596.52    10411.27   1501.71 o 
   4   4   1     5979.57     6288.98    268.29 o 
   5   4   1      288.47      321.49     23.87 o 
   6   4   1     7091.41     7590.50    645.06 o 
   7   4   1     1787.90     2017.31     31.44 o 
   8   4   1     3027.78     3728.85     43.35 o 
   9   4   1     2398.27     3086.67     42.81 o 
  10   4   1      204.95      299.04     91.34 o 
  11   4   1      698.34      804.68     28.80 o 
  12   4   1      852.21      806.45    173.12 o 
 -12   5   1       23.06       60.30     28.08 o 
 -11   5   1     1853.23     1852.88     43.26 o 
 -10   5   1     1600.39     1631.33     39.28 o 
  -9   5   1       28.79       49.48     26.95 o 
  -8   5   1     5249.64     4321.68    407.98 o 
  -7   5   1      495.49      593.10     88.41 o 
  -6   5   1      532.72      548.39     35.27 o 
  -5   5   1     6812.81     6637.83    840.95 o 
  -4   5   1     1148.65     1147.37     40.29 o 
  -3   5   1     2394.54     2415.47     29.68 o 
  -2   5   1    19604.08    23452.41    430.52 o 
  -1   5   1      916.62     1116.20     47.50 o 
   0   5   1     6304.73     7012.84     53.43 o 
   1   5   1     7635.48     8786.62     57.11 o 
   2   5   1        3.84       32.10     20.81 o 
   3   5   1     6402.18     7350.44    351.15 o 
   4   5   1     5108.13     4628.33    328.18 o 
   5   5   1        9.97       19.32     19.10 o 
   6   5   1     3636.90     3993.32     94.82 o 
   7   5   1     1974.48     1619.81    229.18 o 
   8   5   1      232.91      263.72     46.92 o 
   9   5   1     3260.82     3909.87     33.11 o 
  10   5   1      695.30      799.85     36.76 o 
  11   5   1      250.19      264.31     31.52 o 
 -11   6   1      960.95      983.49     29.15 o 
 -10   6   1     2037.45     2200.43    241.25 o 
  -9   6   1        8.21       11.26     27.79 o 
  -8   6   1     2341.46     2556.12    243.40 o 
  -7   6   1     3430.21     4013.16     44.37 o 
  -6   6   1     1131.18     1138.05    141.68 o 
  -5   6   1     4951.15     4939.42    331.62 o 
  -4   6   1     5151.49     5265.24    270.37 o 
  -3   6   1      775.83      757.30     67.10 o 
  -2   6   1    12704.38    13805.74    644.20 o 
  -1   6   1     3202.37     3710.05    125.87 o 
   0   6   1     5112.50     6096.04     48.66 o 
   1   6   1     7477.25     8647.82     54.92 o 
   2   6   1      594.84      663.03     71.83 o 
   3   6   1     2033.12     1909.09    205.16 o 
   4   6   1     9325.78     8967.00    483.39 o 
   5   6   1      833.53      805.42     48.77 o 
   6   6   1     3767.76     4147.97    124.70 o 
   7   6   1     3007.09     3235.47     50.41 o 
   8   6   1       31.26       42.47     26.74 o 
   9   6   1     1228.15     1278.54    155.82 o 
  10   6   1     1031.48      932.63     90.93 o 
  11   6   1       16.61      -11.97     23.04 o 
 -11   7   1      538.55      505.60    116.45 o 
 -10   7   1     2289.15     1922.51    198.39 o 
  -9   7   1       61.49        6.01     56.58 o 
  -8   7   1     3112.90     3130.82    454.56 o 
  -7   7   1     3465.34     3796.55     44.86 o 
  -6   7   1       24.88       33.12     38.71 o 
  -5   7   1     3070.83     3521.08    220.10 o 
  -4   7   1     3565.73     3604.35     31.67 o 
  -3   7   1      240.12      265.51     20.95 o 
  -2   7   1    12860.02    14218.20    153.00 o 
  -1   7   1     5044.88     5358.67     39.56 o 
   0   7   1     2971.58     3320.32     41.42 o 
   1   7   1     9257.17    10913.74     56.50 o 
   2   7   1     4132.93     5065.58     38.49 o 
   3   7   1     1380.52     1331.59    109.26 o 
   4   7   1     3909.14     4245.08    243.61 o 
   5   7   1      947.50     1029.29    105.08 o 
   6   7   1     1643.29     1953.13     64.77 o 
   7   7   1     3571.07     3297.37    354.39 o 
   8   7   1      274.57      370.92     22.11 o 
   9   7   1     1314.18     1373.94    156.31 o 
  10   7   1     1368.51     1578.59     51.19 o 
  11   7   1        1.46       16.38     72.46 o 
 -10   8   1     1642.67     1631.88    152.75 o 
  -9   8   1      607.33      621.99     29.19 o 
  -8   8   1     1362.74     1140.65    275.14 o 
  -7   8   1     3586.71     3511.94    205.77 o 
  -6   8   1      743.31      805.48     25.10 o 
  -5   8   1     4011.67     4392.39     80.36 o 
  -4   8   1     5785.98     6301.46     36.97 o 
  -3   8   1       53.16       94.73     19.19 o 
  -2   8   1     6549.08     7178.33    172.35 o 
  -1   8   1     3965.39     4492.65     36.46 o 
   0   8   1        7.50       58.57     31.76 o 
   1   8   1     6016.76     7241.83     43.09 o 
   2   8   1     5102.47     5861.26     47.02 o 
   3   8   1      273.83      313.19     49.36 o 
   4   8   1     5933.43     6397.46    542.96 o 
   5   8   1      686.51      787.52     96.98 o 
   6   8   1      480.20      503.39     47.71 o 
   7   8   1     3126.45     3415.57    144.23 o 
   8   8   1      562.79      680.31     22.53 o 
   9   8   1      336.77      352.61     20.06 o 
  10   8   1      769.84      750.53    184.78 o 
 -10   9   1     1105.86     1000.78     54.25 o 
  -9   9   1      865.61      871.68     49.21 o 
  -8   9   1      315.60      370.39     22.17 o 
  -7   9   1     3197.55     3410.61     30.03 o 
  -6   9   1     1858.06     1972.91     24.19 o 
  -5   9   1      377.48      389.13     72.99 o 
  -4   9   1     6833.09     7569.41    312.17 o 
  -3   9   1     2281.55     2599.49     42.15 o 
  -2   9   1      624.47      671.12     40.16 o 
  -1   9   1     4518.82     5120.37     36.97 o 
   0   9   1       44.07       39.21     23.33 o 
   1   9   1     3313.49     4058.28     41.89 o 
   2   9   1     5725.18     6773.67     47.53 o 
   3   9   1      296.76      365.44     24.83 o 
   4   9   1     2826.97     3340.99    539.61 o 
   5   9   1     3581.15     4153.77    336.29 o 
   6   9   1       11.92        1.35     38.17 o 
   7   9   1     1911.50     1782.05    124.13 o 
   8   9   1      813.18      792.36     23.61 o 
   9   9   1      108.86      111.78     23.02 o 
  -9  10   1     1553.01     1646.92     32.67 o 
  -8  10   1       25.60       58.91     21.97 o 
  -7  10   1     2228.83     2423.49    143.06 o 
  -6  10   1     1955.94     2223.06    195.49 o 
  -5  10   1      253.16      253.53     21.01 o 
  -4  10   1     3825.11     4262.24     70.00 o 
  -3  10   1     1763.82     1993.35     53.97 o 
  -2  10   1      399.60      504.03     33.27 o 
  -1  10   1     3432.26     4115.14     42.38 o 
   0  10   1     1166.31     1262.11     35.79 o 
   1  10   1     2366.62     2670.05     31.37 o 
   2  10   1     4028.25     4617.82     36.92 o 
   3  10   1      591.08      608.45     25.33 o 
   4  10   1     1511.98     1545.90     31.33 o 
   5  10   1     2494.84     2714.85    313.38 o 
   6  10   1       15.94       44.01     23.59 o 
   7  10   1     1250.65     1184.51     48.10 o 
   8  10   1     1356.91     1248.11     74.53 o 
   9  10   1        4.18       -3.72     33.40 o 
  -8  11   1      167.52      219.72     23.58 o 
  -7  11   1      875.12      779.98     70.79 o 
  -6  11   1     2242.87     2534.46     27.40 o 
  -5  11   1       34.28       27.42     21.19 o 
  -4  11   1     2123.41     1973.64    113.65 o 
  -3  11   1     2122.07     2149.47     40.80 o 
  -2  11   1      122.05       84.39     24.32 o 
  -1  11   1     2559.77     2955.34     40.33 o 
   0  11   1     2257.87     2447.14     30.36 o 
   1  11   1       46.98       17.37     33.26 o 
   2  11   1     1806.07     2017.93     30.84 o 
   3  11   1      958.09     1166.18     28.82 o 
   4  11   1      334.78      381.82     37.73 o 
   5  11   1     2093.65     2282.89     44.27 o 
   6  11   1      194.46      206.12     34.54 o 
   7  11   1      432.25      399.69     27.26 o 
   8  11   1     1008.23      728.37     41.46 o 
  -7  12   1      791.81      804.95     27.17 o 
  -6  12   1     2620.08     2511.70     70.02 o 
  -5  12   1      424.80      429.68     21.96 o 
  -4  12   1     1446.85     1697.60     41.76 o 
  -3  12   1     2426.92     2366.84     32.85 o 
  -2  12   1       54.32       71.47     35.74 o 
  -1  12   1     3105.80     3333.58     36.36 o 
   0  12   1     2753.17     3150.56     42.82 o 
   1  12   1      302.91      320.73     35.25 o 
   2  12   1     1100.40     1155.37     39.75 o 
   3  12   1     1467.14     1420.28     31.82 o 
   4  12   1      180.53      200.55     37.23 o 
   5  12   1     1704.84     1767.08     43.75 o 
   6  12   1      483.55      517.42     41.22 o 
   7  12   1      137.61      161.33     29.78 o 
  -5  13   1      964.95      944.42     42.23 o 
  -4  13   1      569.39      509.52     39.73 o 
  -3  13   1     2782.71     2833.77     47.29 o 
  -2  13   1      339.01      436.92     38.73 o 
  -1  13   1      619.87      752.43     39.24 o 
   0  13   1     2712.91     2807.37     36.34 o 
   1  13   1      533.50      589.97     29.30 o 
   2  13   1      764.64      783.33     41.23 o 
   3  13   1     1326.10     1304.64     42.74 o 
   4  13   1       37.10      101.75     38.71 o 
   5  13   1     1249.88     1025.19     33.79 o 
  -3  14   1     1590.08     1247.74     33.80 o 
  -2  14   1      734.62      619.87     30.79 o 
  -1  14   1      213.24      158.86     27.80 o 
   0  14   1     1797.52     1629.41     44.25 o 
   1  14   1      600.53      555.72     41.22 o 
   2  14   1      325.37      377.82     41.70 o 
   3  14   1     1576.31     1428.16     45.73 o 
  -3 -14   2      379.10      366.92     29.79 o 
  -2 -14   2     1558.91     1481.87     45.24 o 
  -1 -14   2      141.04      -14.89     40.21 o 
   0 -14   2      771.28      668.08     31.79 o 
   1 -14   2     1800.67     1690.09     45.75 o 
   2 -14   2      129.11      212.45     38.72 o 
   3 -14   2     1058.77      975.81     43.72 o 
  -5 -13   2     1648.24     1286.62     35.79 o 
  -4 -13   2     1160.56     1083.28     43.23 o 
  -3 -13   2      263.01      249.72     28.30 o 
  -2 -13   2     1702.08     1780.55     43.26 o 
  -1 -13   2      896.29      893.25     30.30 o 
   0 -13   2      353.53      411.11     37.73 o 
   1 -13   2     2285.96     2145.40     35.33 o 
   2 -13   2      232.84      187.66     26.31 o 
   3 -13   2     1022.82     1063.27     41.24 o 
   4 -13   2     2175.91     2102.66     83.48 o 
   5 -13   2       84.16       62.25     26.59 o 
  -7 -12   2      678.87      545.81     39.45 o 
  -6 -12   2       93.61      100.32     22.83 o 
  -5 -12   2     1348.72     1110.86     43.24 o 
  -4 -12   2     1590.18     1558.16     33.31 o 
  -3 -12   2        3.29       33.25     37.22 o 
  -2 -12   2     1879.97     1801.50     32.83 o 
  -1 -12   2     1554.89     1557.74     31.32 o 
   0 -12   2       75.89      117.14     24.82 o 
   1 -12   2     2493.82     2891.86     43.80 o 
   2 -12   2     1542.48     1813.75     41.76 o 
   3 -12   2      865.11      851.05     37.93 o 
   4 -12   2     2564.34     2511.40     79.43 o 
   5 -12   2      597.81      600.97     31.85 o 
   6 -12   2      365.99      387.86     23.78 o 
   7 -12   2     1763.40     1498.29     81.04 o 
  -8 -11   2      204.39      236.33     32.77 o 
  -7 -11   2     1393.03     1141.62    193.35 o 
  -6 -11   2      224.26      215.81     33.26 o 
  -5 -11   2     1038.58     1047.65     78.66 o 
  -4 -11   2     2334.70     2177.82     59.61 o 
  -3 -11   2       34.78       34.74     25.31 o 
  -2 -11   2     1278.70     1250.68     29.33 o 
  -1 -11   2     2660.43     3286.41     42.82 o 
   0 -11   2        9.57       -7.94     24.32 o 
   1 -11   2     3101.56     3529.82     44.34 o 
   2 -11   2     2341.55     2605.66    142.06 o 
   3 -11   2       43.56       81.22     19.30 o 
   4 -11   2     2826.18     2680.94     96.94 o 
   5 -11   2     1402.63     1446.35     55.37 o 
   6 -11   2       71.41       75.14     26.13 o 
   7 -11   2     1335.84     1266.55    163.97 o 
   8 -11   2      334.98      362.08     23.96 o 
  -9 -10   2      778.38      753.01     45.70 o 
  -8 -10   2       13.26        8.44     38.71 o 
  -7 -10   2     2097.66     2425.58     54.72 o 
  -6 -10   2      724.12      690.64     69.29 o 
  -5 -10   2      518.26      503.83    104.79 o 
  -4 -10   2     3133.32     3420.11    741.62 o 
  -3 -10   2      791.14      806.62     47.69 o 
  -2 -10   2      997.47     1177.32     36.28 o 
  -1 -10   2     4719.97     5572.61     39.95 o 
   0 -10   2     1695.64     1776.38     28.85 o 
   1 -10   2     3735.83     4158.59     83.30 o 
   2 -10   2     4607.37     5053.19     97.52 o 
   3 -10   2      361.15      394.47     19.56 o 
   4 -10   2     1829.12     1906.84     64.92 o 
   5 -10   2     2225.84     2206.01    184.62 o 
   6 -10   2       33.83       49.17     22.34 o 
   7 -10   2     1464.96     1617.74     66.87 o 
   8 -10   2     1345.29     1193.05    119.53 o 
   9 -10   2      189.78      210.09     47.66 o 
 -10  -9   2      433.69      479.65     42.70 o 
  -9  -9   2     1636.85     1253.34     34.30 o 
  -8  -9   2      192.51      179.71     36.74 o 
  -7  -9   2     1119.74     1156.91     41.74 o 
  -6  -9   2     1147.78     1015.04     31.06 o 
  -5  -9   2      285.52      303.77     27.18 o 
  -4  -9   2     4815.36     4934.74   1042.15 o 
  -3  -9   2     2082.14     2411.15    272.99 o 
  -2  -9   2      846.63     1004.59     60.84 o 
  -1  -9   2     4929.01     5631.71    122.70 o 
   0  -9   2     1941.37     2251.65    153.55 o 
   1  -9   2      344.63      426.82     33.52 o 
   2  -9   2     6858.17     7550.64    457.31 o 
   3  -9   2      525.15      551.09     21.48 o 
   4  -9   2     2137.83     2558.18    131.40 o 
   5  -9   2     3521.53     4210.39    271.62 o 
   6  -9   2       16.92       41.80     19.96 o 
   7  -9   2     1537.09     1567.70    161.24 o 
   8  -9   2     2414.90     2604.88     77.46 o 
   9  -9   2      108.79      183.04     49.64 o 
  10  -9   2      852.38      685.13     57.62 o 
 -10  -8   2      299.83      304.34     39.72 o 
  -9  -8   2     1406.50     1105.48     31.81 o 
  -8  -8   2      484.05      382.38     37.24 o 
  -7  -8   2      831.34      900.23     37.76 o 
  -6  -8   2     3455.74     3645.38     64.12 o 
  -5  -8   2      296.82      340.40     48.28 o 
  -4  -8   2     1170.80     1332.20    105.96 o 
  -3  -8   2     5654.01     6423.65    534.00 o 
  -2  -8   2        1.45        6.96     15.89 o 
  -1  -8   2     3096.29     3483.98    188.63 o 
   0  -8   2     4072.06     4795.23    210.06 o 
   1  -8   2      439.03      534.24     16.32 o 
   2  -8   2     6788.43     7307.63    632.50 o 
   3  -8   2     3681.55     4491.66     45.42 o 
   4  -8   2      344.72      379.52     27.94 o 
   5  -8   2     4245.65     4876.29    251.17 o 
   6  -8   2     1925.93     1864.64    136.77 o 
   7  -8   2     1061.81      988.11    168.96 o 
   8  -8   2     3061.35     2947.41     89.90 o 
   9  -8   2      505.79      469.89     37.24 o 
  10  -8   2      595.86      656.34     82.19 o 
 -11  -7   2      572.58      440.49     41.71 o 
 -10  -7   2       42.32       49.63     37.72 o 
  -9  -7   2     1857.94     2202.24     43.77 o 
  -8  -7   2     1105.68     1114.21     39.26 o 
  -7  -7   2     1253.16     1152.03    248.80 o 
  -6  -7   2     6444.68     6966.68    225.24 o 
  -5  -7   2     2150.99     2475.54    144.98 o 
  -4  -7   2     1778.56     1803.13    160.24 o 
  -3  -7   2     3535.61     3831.40    400.13 o 
  -2  -7   2      578.71      674.26     59.16 o 
  -1  -7   2     3712.14     4224.41    261.79 o 
   0  -7   2     8161.40     9316.89    381.39 o 
   1  -7   2      614.72      730.89     55.87 o 
   2  -7   2     9813.90    11676.39    208.47 o 
   3  -7   2     6712.89     7826.85    554.28 o 
   4  -7   2       32.16       49.22     23.51 o 
   5  -7   2     3707.90     3880.66    191.82 o 
   6  -7   2     2929.29     2787.05    460.67 o 
   7  -7   2      113.83      114.50     20.03 o 
   8  -7   2     3334.05     2961.81    428.02 o 
   9  -7   2     1367.72     1253.32    213.99 o 
  10  -7   2      248.11      217.19     22.04 o 
  11  -7   2     1166.95     1085.30    165.22 o 
 -11  -6   2     1088.49      916.73     31.80 o 
 -10  -6   2        0.38        2.98     37.22 o 
  -9  -6   2     1067.56      844.78     28.33 o 
  -8  -6   2      748.29      762.06     36.76 o 
  -7  -6   2      255.98      279.32     63.55 o 
  -6  -6   2     9028.97     8698.39    286.66 o 
  -5  -6   2     6071.74     6496.93    394.27 o 
  -4  -6   2     1060.41     1088.30     74.61 o 
  -3  -6   2     8479.49     9324.89    970.54 o 
  -2  -6   2     1578.03     1694.46    183.60 o 
  -1  -6   2     1149.65     1214.42     77.05 o 
   0  -6   2    10506.49    11887.13    946.37 o 
   1  -6   2     2697.10     3130.09    186.26 o 
   2  -6   2     4590.87     5345.98    299.98 o 
   3  -6   2     6637.51     6462.35    701.06 o 
   4  -6   2      473.09      420.07    119.96 o 
   5  -6   2     4914.68     4318.90    320.00 o 
   6  -6   2     5810.94     5519.03    853.30 o 
   7  -6   2      165.34      220.50     78.19 o 
   8  -6   2     3272.62     3770.42    108.14 o 
   9  -6   2     1088.40      918.34    190.83 o 
  10  -6   2        2.64        9.43     25.62 o 
  11  -6   2     1117.62     1291.58    109.56 o 
 -11  -5   2     1027.14      765.65     29.81 o 
 -10  -5   2      149.26      190.62     37.23 o 
  -9  -5   2     1307.16     1490.78     39.77 o 
  -8  -5   2     3936.31     4245.23    347.43 o 
  -7  -5   2        3.38       -3.35     23.34 o 
  -6  -5   2     5492.08     4679.05    598.53 o 
  -5  -5   2     5163.80     4931.26    221.02 o 
  -4  -5   2       57.83       37.98     13.53 o 
  -3  -5   2     6907.92     7870.87    640.76 o 
  -2  -5   2     8660.00    10711.40    798.39 o 
  -1  -5   2     1267.19     1645.26    225.08 o 
   0  -5   2    12521.93    15642.13   1385.54 o 
   1  -5   2     4999.94     5355.19    360.02 o 
   2  -5   2      105.47       86.29     14.14 o 
   3  -5   2    10092.52    10007.23   1166.08 o 
   4  -5   2     1835.37     1770.90    234.32 o 
   5  -5   2     1608.10     1777.68     38.82 o 
   6  -5   2     7315.22     7632.09    540.49 o 
   7  -5   2       60.20      125.57     23.16 o 
   8  -5   2     1119.89     1081.07    229.63 o 
   9  -5   2     2886.38     3107.09    126.25 o 
  10  -5   2        4.83      -35.24     35.24 o 
  11  -5   2      782.39      905.78     28.10 o 
 -12  -4   2       54.88       27.80     28.29 o 
 -11  -4   2     1301.54     1068.07     30.32 o 
 -10  -4   2      535.29      822.90     38.24 o 
  -9  -4   2      889.76      700.57     26.33 o 
  -8  -4   2     3827.25     4082.48    410.79 o 
  -7  -4   2     2917.44     2240.13    149.24 o 
  -6  -4   2     2539.88     2579.33    340.34 o 
  -5  -4   2     6635.91     6829.25    262.43 o 
  -4  -4   2       23.32       28.88     15.72 o 
  -3  -4   2    14374.51    16937.01   1595.09 o 
  -2  -4   2    19629.17    23525.47   2055.45 o 
  -1  -4   2       15.27       29.89     15.27 o 
   0  -4   2    11254.19    13479.67   1477.32 o 
   1  -4   2    17894.93    21275.55   1137.53 o 
   2  -4   2      209.66      205.68     14.74 o 
   3  -4   2     9023.22     8582.55   1110.63 o 
   4  -4   2     9893.83    11465.45     61.77 o 
   5  -4   2     1004.16     1147.41     30.58 o 
   6  -4   2    10368.16     9287.05   1254.42 o 
   7  -4   2     2427.60     1890.85     55.78 o 
   8  -4   2     1990.82     1631.46     69.42 o 
   9  -4   2     2699.70     3090.82     62.49 o 
  10  -4   2      530.33      649.36     25.63 o 
  11  -4   2      774.26      643.72     97.11 o 
  12  -4   2     1474.76     1355.94    238.83 o 
 -12  -3   2        0.53       17.87     39.21 o 
 -11  -3   2      874.61      790.39     28.81 o 
 -10  -3   2     1452.13     1883.22     40.27 o 
  -9  -3   2      333.60      407.07     45.43 o 
  -8  -3   2     4017.16     3201.10    530.24 o 
  -7  -3   2     1474.33     1475.08    157.89 o 
  -6  -3   2      219.26      273.66     19.55 o 
  -5  -3   2     4863.30     4747.38    383.46 o 
  -4  -3   2       96.47      137.17     30.62 o 
  -3  -3   2    10803.22    13234.47   1015.37 o 
  -2  -3   2    25034.71    28429.11   4056.69 o 
  -1  -3   2       70.35       96.49     15.21 o 
   0  -3   2     5466.25     5942.86    951.49 o 
   1  -3   2     7812.98     9582.14    530.17 o 
   2  -3   2     3224.36     2856.97    379.18 o 
   3  -3   2    16145.09    15955.70   2557.93 o 
   4  -3   2     7871.83     8030.54   1069.40 o 
   5  -3   2      249.94      272.61     32.28 o 
   6  -3   2     6594.77     5365.34   1473.21 o 
   7  -3   2     4438.33     4384.47    743.47 o 
   8  -3   2      167.76      197.46     26.06 o 
   9  -3   2     2965.53     2460.93     40.35 o 
  10  -3   2      880.77      945.24    126.94 o 
  11  -3   2      311.08      298.44     26.67 o 
  12  -3   2     1285.63     1127.20    164.99 o 
 -12  -2   2       23.02      -26.80     26.80 o 
 -11  -2   2     1032.36     1225.31     39.75 o 
 -10  -2   2     2281.79     2056.28     30.85 o 
  -9  -2   2       89.76      106.69     21.00 o 
  -8  -2   2     1919.73     1719.01     24.12 o 
  -7  -2   2     4470.10     3358.93    179.91 o 
  -6  -2   2      385.22      398.39     50.94 o 
  -5  -2   2    10617.54    10641.48   1354.78 o 
  -4  -2   2     5429.16     6193.78    329.31 o 
  -3  -2   2     6444.17     6245.51    823.70 o 
  -2  -2   2    15246.03    15614.19   2981.09 o 
  -1  -2   2     5924.64     6369.45    989.73 o 
   0  -2   2     2373.18     2418.16    392.27 o 
   1  -2   2     4733.90     5365.00    475.42 o 
   2  -2   2    16584.97    16706.67   2288.70 o 
   3  -2   2     5145.46     4322.65    460.42 o 
   4  -2   2    12599.83    12978.26   2843.86 o 
   5  -2   2      246.03      205.08     23.34 o 
   6  -2   2     6340.65     4667.57    110.16 o 
   7  -2   2     7074.57     7733.60    347.97 o 
   8  -2   2       60.24       89.52     18.86 o 
   9  -2   2     1668.82     1403.94     24.37 o 
  10  -2   2     1645.77     1558.93    221.29 o 
  11  -2   2        3.69      -24.11     29.78 o 
  12  -2   2      965.75      820.65     28.07 o 
 -12  -1   2      512.79      607.82     39.73 o 
 -11  -1   2      650.25      597.50     26.82 o 
 -10  -1   2     3033.78     3497.64     43.33 o 
  -9  -1   2       74.68      164.80     50.38 o 
  -8  -1   2     3069.48     3247.97    321.27 o 
  -7  -1   2     5539.39     4813.82    380.76 o 
  -6  -1   2     1735.06     1682.28    176.28 o 
  -5  -1   2    11666.33    12113.91   1923.64 o 
  -4  -1   2    15761.54    14565.66   2579.17 o 
  -3  -1   2        0.02        3.40     20.75 o 
  -2  -1   2     4982.28     4010.47    587.21 o 
  -1  -1   2     4018.15     4204.67    102.64 o 
   0  -1   2     2402.91     1924.53    229.33 o 
   1  -1   2    25720.14    22806.05   5269.04 o 
   2  -1   2     2157.50     1670.68     31.54 o 
   3  -1   2      280.67      222.05     24.84 o 
   4  -1   2    17495.86    17825.42   3527.18 o 
   5  -1   2     3291.33     3846.59     44.48 o 
   6  -1   2     1429.03     1606.10     53.74 o 
   7  -1   2     6431.80     7048.03    288.27 o 
   8  -1   2      118.75      117.89     19.10 o 
   9  -1   2     2134.08     1935.05     40.06 o 
  10  -1   2     1263.02     1677.42     80.52 o 
  11  -1   2      163.71      191.70     17.89 o 
  12  -1   2      835.65      872.48    144.30 o 
 -12   0   2      589.97      385.88     29.30 o 
 -11   0   2      311.98      257.68     26.81 o 
 -10   0   2     1683.54     2156.34     38.79 o 
  -9   0   2     2553.10     2646.78    350.56 o 
  -8   0   2     1197.46     1131.81     70.85 o 
  -7   0   2     7937.34     6042.12    693.28 o 
  -6   0   2     2528.02     2813.55     52.36 o 
  -5   0   2     3873.90     3693.50     81.57 o 
  -4   0   2    19558.23    22540.64    366.24 o 
  -3   0   2       39.34       57.83     17.90 o 
  -2   0   2     3254.36     3154.03    602.09 o 
  -1   0   2    11063.02     9464.60   1396.28 o 
   0   0   2       89.24       89.63     24.90 o 
   1   0   2    12127.88    12480.95     66.37 o 
   2   0   2    13324.09    10705.16    470.70 o 
   3   0   2       94.79       73.97     25.32 o 
   4   0   2    18334.35    13313.69     62.81 o 
   5   0   2     6097.41     5944.94     49.26 o 
   6   0   2     1013.99      729.02     63.40 o 
   7   0   2     4003.97     3895.24    740.96 o 
   8   0   2     1036.84     1211.39     52.94 o 
   9   0   2     1602.84     1633.29    308.10 o 
  10   0   2     2611.72     2561.18    385.08 o 
  11   0   2      256.70      336.32     26.32 o 
  12   0   2      420.75      479.65     34.26 o 
 -12   1   2     1258.66     1293.60     42.74 o 
 -11   1   2       15.08        5.46     34.25 o 
 -10   1   2     2318.07     1762.28     29.36 o 
  -9   1   2     1836.02     2203.97    306.70 o 
  -8   1   2      150.65      107.39     26.60 o 
  -7   1   2     4271.68     3564.24     34.98 o 
  -6   1   2     2986.50     2336.72     27.45 o 
  -5   1   2     2141.43     1873.33    328.31 o 
  -4   1   2    22784.80    25666.51    201.31 o 
  -3   1   2     5163.55     5320.31     54.21 o 
  -2   1   2     2850.58     2408.53     36.64 o 
  -1   1   2    11505.40    12272.56    182.51 o 
   0   1   2    10177.48     9416.96    378.28 o 
   1   1   2     1852.74     1794.09     62.36 o 
   2   1   2     7039.55     6268.19    914.81 o 
   3   1   2      942.05      805.87     28.87 o 
   4   1   2    11287.02    11817.41     64.78 o 
   5   1   2    14190.88    14083.43   1900.35 o 
   6   1   2       29.88       37.12     17.81 o 
   7   1   2     2868.22     2323.60     34.15 o 
   8   1   2     2663.60     3058.71     28.71 o 
   9   1   2        9.75      -15.36     33.50 o 
  10   1   2     1926.32     2028.68    345.97 o 
  11   1   2      565.84      708.12     46.68 o 
  12   1   2      123.25      232.78     33.26 o 
 -12   2   2     1216.96     1031.65     30.81 o 
 -11   2   2       78.09      105.23     34.75 o 
 -10   2   2     1782.33     1514.45     30.34 o 
  -9   2   2     4560.71     4809.05    741.46 o 
  -8   2   2       32.38       74.95     31.77 o 
  -7   2   2     5543.93     6110.71     47.06 o 
  -6   2   2     5865.69     5006.55   1108.92 o 
  -5   2   2        6.44       30.61     57.08 o 
  -4   2   2    19785.57    18361.74   3153.27 o 
  -3   2   2    14601.67    14147.37   2399.50 o 
  -2   2   2     3169.29     3176.20    507.79 o 
  -1   2   2    15089.43    15816.60    389.35 o 
   0   2   2     6248.75     5572.77     52.98 o 
   1   2   2      866.85      880.14     36.11 o 
   2   2   2    28435.35    32697.00    129.06 o 
   3   2   2     6277.67     6720.09     57.57 o 
   4   2   2     4156.77     3961.40    601.62 o 
   5   2   2    17017.79    12450.63   1579.29 o 
   6   2   2      606.72      670.27     48.13 o 
   7   2   2     2093.86     2294.92    154.79 o 
   8   2   2     3270.14     3067.94    472.38 o 
   9   2   2       99.66       96.51     19.65 o 
  10   2   2     1805.55     2219.06     65.15 o 
  11   2   2     1230.11     1052.44     28.33 o 
  12   2   2       12.55       66.73     27.02 o 
 -12   3   2     1557.18     1360.57     42.25 o 
 -11   3   2      372.04      453.32     38.23 o 
 -10   3   2      966.93      757.24     27.33 o 
  -9   3   2     3190.41     3614.87    546.13 o 
  -8   3   2      501.99      580.10     35.76 o 
  -7   3   2     2124.33     1563.44     29.38 o 
  -6   3   2     8508.07     9517.51     54.37 o 
  -5   3   2      283.73      271.14     23.88 o 
  -4   3   2     7874.52     7739.02    138.34 o 
  -3   3   2     9238.86     8995.74   1513.14 o 
  -2   3   2     2398.22     2256.64    246.92 o 
  -1   3   2     2694.29     2556.85     63.34 o 
   0   3   2    18610.65    18460.96   1208.26 o 
   1   3   2      190.73      220.10     27.81 o 
   2   3   2    16535.72    15080.02     93.01 o 
   3   3   2     3422.62     3386.34     47.55 o 
   4   3   2      649.47      534.90     54.18 o 
   5   3   2     4125.93     3960.84    255.94 o 
   6   3   2     1767.99     1904.53    182.67 o 
   7   3   2      943.03      884.52    120.04 o 
   8   3   2     4849.77     5416.14    227.05 o 
   9   3   2      212.74      284.47     24.57 o 
  10   3   2      802.78      822.82    111.03 o 
  11   3   2     1234.76     1474.43     36.03 o 
  12   3   2       71.27       86.37     28.08 o 
 -12   4   2     1315.37     1441.72     43.73 o 
 -11   4   2     1673.36     1245.49     30.33 o 
 -10   4   2       72.05      109.20     35.24 o 
  -9   4   2     2524.02     2031.39     48.04 o 
  -8   4   2     3154.75     2450.23     27.06 o 
  -7   4   2     2168.60     2090.10     39.33 o 
  -6   4   2     8055.57     8560.90     54.29 o 
  -5   4   2     3247.51     3471.45     42.93 o 
  -4   4   2     4375.32     4312.79    755.27 o 
  -3   4   2    10107.16    10666.91    642.31 o 
  -2   4   2     1955.00     1918.12     91.77 o 
  -1   4   2     6805.52     6811.19    511.97 o 
   0   4   2    19320.72    18533.11    141.02 o 
   1   4   2     1977.13     1981.46    364.98 o 
   2   4   2    10377.94     9634.54     79.90 o 
   3   4   2    10188.04    10750.94    563.51 o 
   4   4   2      162.96      172.09     22.04 o 
   5   4   2     4027.78     4135.19    224.76 o 
   6   4   2     3732.73     3150.00    269.54 o 
   7   4   2     1200.81     1010.61     92.66 o 
   8   4   2     3049.24     2626.22    179.99 o 
   9   4   2     2182.22     1809.13     22.33 o 
  10   4   2      397.73      376.89     36.50 o 
  11   4   2     1138.80     1436.07     41.99 o 
  12   4   2      242.14      251.16     72.48 o 
 -11   5   2     1664.85     1944.97     43.75 o 
 -10   5   2        0.29       58.62     30.29 o 
  -9   5   2     1636.03     1464.63     25.40 o 
  -8   5   2     2191.24     1889.96    277.97 o 
  -7   5   2        4.67      127.06     32.76 o 
  -6   5   2     9390.41    10189.76     58.39 o 
  -5   5   2     2040.22     2205.15     41.33 o 
  -4   5   2     1723.48     1836.20     39.33 o 
  -3   5   2    11167.59    10765.53   1776.89 o 
  -2   5   2     2868.17     2957.30    122.35 o 
  -1   5   2     3454.85     3667.17    103.80 o 
   0   5   2    15662.67    15120.71    153.20 o 
   1   5   2     5840.97     4966.34     88.51 o 
   2   5   2    10704.59    12538.96   1506.01 o 
   3   5   2     4946.00     4324.06    105.52 o 
   4   5   2     1497.22     1620.08     35.49 o 
   5   5   2     4136.22     4385.71     91.19 o 
   6   5   2     4260.19     4353.82    300.44 o 
   7   5   2        4.40       29.21     24.82 o 
   8   5   2     4639.48     4388.39    384.61 o 
   9   5   2     1889.69     1743.60    280.29 o 
  10   5   2       29.05       18.44     26.15 o 
  11   5   2      911.03      756.22     21.77 o 
 -11   6   2     1929.73     1528.19     33.32 o 
 -10   6   2      325.92      350.04     60.08 o 
  -9   6   2     1527.25     1488.70    174.02 o 
  -8   6   2     2445.39     2529.76    470.92 o 
  -7   6   2        7.23       74.95     33.75 o 
  -6   6   2     5638.54     5596.35    807.71 o 
  -5   6   2     3433.57     2798.55     35.92 o 
  -4   6   2       66.51       95.30     33.75 o 
  -3   6   2     7149.02     7636.06     63.33 o 
  -2   6   2     7673.01     8578.81     74.02 o 
  -1   6   2     1030.38     1178.68     50.23 o 
   1   6   2     2214.37     2631.96     32.40 o 
   2   6   2     2585.06     2844.01    289.82 o 
   3   6   2    13535.51    13442.50    700.34 o 
   4   6   2     2068.55     2134.92    222.55 o 
   5   6   2      810.31      771.49     59.09 o 
   6   6   2     4412.86     4573.55    291.61 o 
   7   6   2      266.12      322.85     30.81 o 
   8   6   2      993.91     1012.75     80.57 o 
   9   6   2     1591.54     1525.92    129.03 o 
  10   6   2       20.33       74.70     26.32 o 
  11   6   2      762.72      606.89    148.27 o 
 -11   7   2     1239.99     1186.03     48.70 o 
 -10   7   2      931.00      859.71     77.00 o 
  -9   7   2      463.83      386.03     22.22 o 
  -8   7   2     3942.31     4505.96     47.87 o 
  -7   7   2      844.06      876.58     72.04 o 
  -6   7   2     2542.99     2304.02    472.11 o 
  -5   7   2     4750.42     5250.14    243.84 o 
  -4   7   2      370.25      456.36     24.51 o 
  -3   7   2      948.22     1099.50     26.45 o 
  -2   7   2     8312.13     9236.88     56.62 o 
  -1   7   2       26.74       70.44     26.16 o 
   0   7   2     7315.21     8153.55     45.24 o 
   1   7   2     4216.31     4557.89     37.50 o 
   2   7   2       23.53       23.33     31.77 o 
   3   7   2     8656.30     8202.85    139.18 o 
   4   7   2     2225.34     1972.20     50.75 o 
   5   7   2       16.09        3.54     20.65 o 
   6   7   2     3224.04     3381.38    332.13 o 
   7   7   2     1412.14     1504.30     52.69 o 
   8   7   2      272.78      278.77     21.39 o 
   9   7   2     1288.82     1408.08     63.72 o 
  10   7   2      108.08      116.29     44.67 o 
 -10   8   2     1854.31     1631.56     81.44 o 
  -9   8   2      381.02      370.70     27.71 o 
  -8   8   2     2524.47     2040.05    123.69 o 
  -7   8   2     1841.57     1781.01    193.74 o 
  -6   8   2      313.97      352.04     34.76 o 
  -5   8   2     7876.56     8955.41    361.58 o 
  -4   8   2      534.52      648.73     24.87 o 
  -3   8   2     1294.52     1471.55     31.08 o 
  -2   8   2     6208.47     6749.07    123.22 o 
  -1   8   2      541.23      639.30     34.28 o 
   0   8   2     2791.75     3261.61     40.38 o 
   1   8   2     8887.28    10177.52     55.34 o 
   2   8   2       37.79       80.91     32.26 o 
   3   8   2     4028.98     4539.16    771.72 o 
   4   8   2     2172.92     2195.27    143.13 o 
   5   8   2      604.85      619.57     41.76 o 
   6   8   2     2659.43     3142.44    197.85 o 
   7   8   2     2963.28     3300.22    166.74 o 
   8   8   2       46.15       42.81     21.11 o 
   9   8   2      986.49     1060.01     30.04 o 
  10   8   2      253.29      268.02     29.49 o 
  -9   9   2        2.73       22.00     25.81 o 
  -8   9   2     3453.55     3531.68     57.34 o 
  -7   9   2     2165.25     2070.62    247.70 o 
  -6   9   2        6.11        7.76     20.14 o 
  -5   9   2     2246.84     2611.95    130.15 o 
  -4   9   2     3320.58     3573.85    216.08 o 
  -3   9   2      188.33      200.25     23.11 o 
  -2   9   2     2989.86     3359.55     40.87 o 
  -1   9   2     2462.15     2659.06     39.35 o 
   0   9   2     2504.71     2763.86     31.38 o 
   1   9   2     4050.67     4519.23     44.42 o 
   2   9   2     1526.05     1767.14     37.30 o 
   3   9   2      820.03      874.98     27.33 o 
   4   9   2     3238.44     3457.51    391.58 o 
   5   9   2       54.61       51.06     19.53 o 
   6   9   2     1506.31     1424.93     72.65 o 
   7   9   2     2085.85     2143.00    211.73 o 
   8   9   2        3.94       11.74     18.79 o 
   9   9   2      806.08      692.72     43.84 o 
  -9  10   2      199.33      210.59     38.82 o 
  -8  10   2     1552.19     1602.25     57.07 o 
  -7  10   2     3424.50     3417.77    301.04 o 
  -6  10   2      181.78      195.68     25.62 o 
  -5  10   2     2249.57     2302.59     25.98 o 
  -4  10   2     2524.37     2756.98    128.26 o 
  -3  10   2       37.82       33.93     24.38 o 
  -2  10   2     3040.12     3327.77     41.35 o 
  -1  10   2     6823.39     7783.18     43.56 o 
   0  10   2       19.31      -22.83     22.83 o 
   1  10   2     5459.70     6151.64     46.98 o 
   2  10   2     1526.39     1907.08     37.30 o 
   3  10   2      226.92      244.76     33.76 o 
   4  10   2     2265.83     2524.18     41.80 o 
   5  10   2      830.77      803.39    102.24 o 
   6  10   2      466.86      448.15     36.34 o 
   7  10   2     1713.99     1722.15    144.45 o 
   8  10   2      206.72      208.92     40.70 o 
  -8  11   2      500.66      524.10     25.00 o 
  -7  11   2     1640.57     1641.92     37.29 o 
  -6  11   2      273.46      260.86     22.24 o 
  -5  11   2     1313.45     1463.82     27.21 o 
  -4  11   2     3179.31     3323.56     65.36 o 
  -3  11   2      293.44      327.19     26.31 o 
  -2  11   2     2723.29     2997.99     41.83 o 
  -1  11   2     4378.74     4770.69     38.42 o 
   0  11   2      596.99      657.60     25.83 o 
   1  11   2     1557.49     1676.71     29.34 o 
   2  11   2     1855.29     1923.97     30.84 o 
   3  11   2        0.83       66.51     23.82 o 
   4  11   2     2509.65     2588.66     43.80 o 
   5  11   2     1525.13     1839.45     41.76 o 
   6  11   2      142.56      208.49     27.80 o 
   7  11   2      777.73      643.49     53.91 o 
  -7  12   2     1482.19     1370.64     27.75 o 
  -6  12   2      496.01      487.97     25.36 o 
  -5  12   2      507.80      551.39     27.66 o 
  -4  12   2     2772.24     3078.37     44.80 o 
  -3  12   2      764.78      800.24     27.32 o 
  -2  12   2      990.32     1198.45     39.25 o 
  -1  12   2     2467.00     2763.19     34.34 o 
   0  12   2      732.87      729.70     38.74 o 
   1  12   2     1342.54     1380.85     29.82 o 
   2  12   2     2051.37     2135.04     41.79 o 
   3  12   2       65.50       27.80     36.73 o 
   4  12   2     1287.06     1433.35     41.75 o 
   5  12   2     1237.75     1177.79     42.24 o 
   6  12   2        0.41        9.93     40.20 o 
  -5  13   2        5.14       58.57     40.20 o 
  -4  13   2     2393.24     2410.54     45.77 o 
  -3  13   2     1171.19     1321.32     41.24 o 
  -2  13   2       17.61       55.09     38.71 o 
  -1  13   2     1912.57     1970.40     43.76 o 
   0  13   2      461.16      454.85     38.73 o 
   1  13   2      423.48      455.83     38.23 o 
   2  13   2     2671.56     2680.15     37.33 o 
   3  13   2      664.72      698.80     40.73 o 
   4  13   2      663.22      636.22     31.29 o 
   5  13   2     1494.26     1371.38     45.73 o 
  -2  14   2       15.26      -39.21     39.21 o 
  -1  14   2     1088.17     1081.67     43.23 o 
   0  14   2     1314.05     1131.62     33.79 o 
   1  14   2      138.43      110.20     29.29 o 
   2  14   2     2193.44     2156.74     47.75 o 
  -3 -14   3     1208.04      932.72     34.29 o 
  -2 -14   3      604.00      638.66     41.72 o 
  -1 -14   3      209.00      236.30     40.21 o 
   0 -14   3     1486.71     1230.25     33.30 o 
   1 -14   3      281.10      268.09     29.29 o 
   2 -14   3      602.63      420.14     31.78 o 
   3 -14   3     1712.55     1486.54     45.74 o 
  -5 -13   3      914.65      791.37     32.79 o 
  -4 -13   3        0.44      114.15     39.21 o 
  -3 -13   3     1578.64     1386.03     34.80 o 
  -2 -13   3     1419.33     1563.28     43.24 o 
  -1 -13   3       14.34       66.01     36.23 o 
   0 -13   3     1638.77     1631.30     33.81 o 
   1 -13   3      694.85      677.49     39.24 o 
   2 -13   3      154.87      124.10     38.22 o 
   3 -13   3     2525.57     2349.86     38.25 o 
   4 -13   3      702.99      609.06     28.20 o 
   5 -13   3      423.82      347.39     25.59 o 
  -7 -12   3      223.11      139.99     51.63 o 
  -6 -12   3      156.01      148.92     48.65 o 
  -5 -12   3     1662.03     1525.91     47.23 o 
  -4 -12   3      177.95      176.72     26.81 o 
  -3 -12   3     1056.32      919.27     29.81 o 
  -2 -12   3     2309.52     2365.63     44.29 o 
  -1 -12   3      241.49      285.96     35.25 o 
   0 -12   3     1778.32     1923.17     33.82 o 
   1 -12   3     2688.78     2745.08     44.31 o 
   2 -12   3       17.79       38.86     26.86 o 
   3 -12   3     1383.04     1314.59     27.89 o 
   4 -12   3     2095.47     1924.00     89.49 o 
   5 -12   3       58.08       62.68     24.72 o 
   6 -12   3     1564.33     1368.42     47.23 o 
   7 -12   3      836.80      673.49     30.69 o 
  -8 -11   3      820.81      726.71     45.20 o 
  -7 -11   3      504.17      602.85     50.15 o 
  -6 -11   3      245.36      239.79     39.22 o 
  -5 -11   3     1721.96     1451.19     35.80 o 
  -4 -11   3      675.42      640.41     60.10 o 
  -3 -11   3      874.10     1089.78    166.19 o 
  -2 -11   3     1938.09     2061.54     32.34 o 
  -1 -11   3      591.06      694.36     26.32 o 
   0 -11   3     1502.60     1573.04     66.38 o 
   1 -11   3     4882.03     5727.18    245.39 o 
   2 -11   3      188.71      214.60     19.92 o 
   3 -11   3      757.91      788.08     42.44 o 
   4 -11   3     2089.62     1990.30     23.61 o 
   5 -11   3       30.49       35.53     32.51 o 
   6 -11   3     1446.37     1488.89     63.76 o 
   7 -11   3     1325.81     1377.20     74.97 o 
   8 -11   3        3.91       43.68     28.43 o 
  -9 -10   3      238.26      241.27     42.20 o 
  -8 -10   3      773.01      814.12     41.72 o 
  -7 -10   3     1685.81     1733.83     45.25 o 
  -6 -10   3       62.08       56.58     35.74 o 
  -5 -10   3     1299.80     1453.60    101.50 o 
  -4 -10   3     2428.02     2648.70    239.55 o 
  -3 -10   3       14.47        9.45     16.15 o 
  -2 -10   3     1779.21     2112.67     95.87 o 
  -1 -10   3     1377.11     1577.55     39.65 o 
   0 -10   3     1234.58     1321.81     38.18 o 
   1 -10   3     4635.01     4730.97    136.32 o 
   2 -10   3     2335.89     2503.95     93.84 o 
   3 -10   3      688.76      651.59     67.81 o 
   4 -10   3     2353.25     2817.29     36.09 o 
   5 -10   3      543.62      553.21     36.40 o 
   6 -10   3     1788.92     2028.17     25.06 o 
   7 -10   3      991.53     1179.72     29.51 o 
   8 -10   3      151.57      107.55     21.85 o 
   9 -10   3      871.56      837.54     30.38 o 
  -9  -9   3      220.83      245.74     38.72 o 
  -8  -9   3      433.00      289.49     38.23 o 
  -7  -9   3     2485.87     2312.43     58.98 o 
  -6  -9   3      169.41      136.15     20.39 o 
  -5  -9   3     3253.64     3171.32    144.61 o 
  -4  -9   3     3816.87     4129.94    242.98 o 
  -3  -9   3      520.59      609.99     56.37 o 
  -2  -9   3     4447.03     4722.54    436.25 o 
  -1  -9   3     1694.30     1711.80    110.45 o 
   0  -9   3      311.11      288.89     20.76 o 
   1  -9   3     8064.47     9390.91    100.79 o 
   2  -9   3     2210.89     2250.02     91.13 o 
   3  -9   3      891.75      991.36     26.83 o 
   4  -9   3     5496.27     6536.20    311.92 o 
   5  -9   3     1892.76     2140.25     69.76 o 
   6  -9   3     1006.70     1099.25     47.54 o 
   7  -9   3     2380.75     2047.83    318.25 o 
   8  -9   3      470.62      477.69     76.72 o 
   9  -9   3      385.94      346.09     50.64 o 
 -10  -8   3      879.99     1084.93     43.72 o 
  -9  -8   3      515.53      600.38     39.73 o 
  -8  -8   3      651.94      552.90    136.84 o 
  -7  -8   3     3977.36     4159.79     69.81 o 
  -6  -8   3      735.23      903.48    118.42 o 
  -5  -8   3      615.88      649.05     53.79 o 
  -4  -8   3     5075.92     5382.56    241.43 o 
  -3  -8   3     1756.39     2034.70    193.35 o 
  -2  -8   3     2769.66     2935.76    282.59 o 
  -1  -8   3     6750.89     7259.91    627.75 o 
   0  -8   3      284.09      325.82     29.96 o 
   1  -8   3     2230.06     2490.92    185.91 o 
   2  -8   3     7719.68     8866.51    661.87 o 
   3  -8   3      177.06      185.48     19.77 o 
   4  -8   3     6429.01     6994.10    489.78 o 
   5  -8   3     4917.12     5754.84    180.59 o 
   6  -8   3       13.56       25.48     33.18 o 
   7  -8   3     3152.58     3907.68    234.14 o 
   8  -8   3     1091.03     1007.27    169.20 o 
   9  -8   3       37.87       57.33     47.40 o 
  10  -8   3     1697.91     1902.43     31.80 o 
 -11  -7   3        1.01       19.85     29.78 o 
 -10  -7   3     1050.40      889.89     30.31 o 
  -9  -7   3      976.64     1103.02     40.25 o 
  -8  -7   3       18.59       36.98     24.92 o 
  -7  -7   3     3596.62     3383.23    139.62 o 
  -6  -7   3     3583.22     4040.14    244.90 o 
  -5  -7   3      360.04      368.16     27.46 o 
  -4  -7   3     2460.30     2898.27    218.45 o 
  -3  -7   3      573.93      697.84     69.35 o 
  -2  -7   3      791.90      993.44    124.53 o 
  -1  -7   3    11592.52    13157.33   1222.30 o 
   0  -7   3     4953.43     5876.96    285.91 o 
   1  -7   3      964.55     1000.73     49.00 o 
   2  -7   3    11169.16    12534.25   1472.75 o 
   3  -7   3      183.38      143.63     25.12 o 
   4  -7   3     2060.42     2547.06    213.84 o 
   5  -7   3     2584.59     2975.79    157.66 o 
   6  -7   3      300.55      252.56     18.08 o 
   7  -7   3     2438.92     2179.95    280.78 o 
   8  -7   3     2202.59     2127.23    398.33 o 
   9  -7   3       47.64        9.10     21.39 o 
  10  -7   3     1234.26      976.64     24.35 o 
  11  -7   3      821.82      679.78    180.81 o 
 -11  -6   3      151.31       74.96     27.80 o 
 -10  -6   3      555.95      709.17     38.74 o 
  -9  -6   3     1987.51     2192.83    217.63 o 
  -8  -6   3       75.72      160.61     23.69 o 
  -7  -6   3     1854.78     1862.29    108.60 o 
  -6  -6   3     5767.56     5927.50    365.89 o 
  -5  -6   3      402.75      462.78     79.03 o 
  -4  -6   3     4660.05     5070.16    425.30 o 
  -3  -6   3     4313.94     4761.33    391.69 o 
  -2  -6   3      260.91      351.53     48.35 o 
  -1  -6   3    10201.24    11850.53   1572.64 o 
   0  -6   3     8774.99    10448.01   1024.19 o 
   1  -6   3      144.40      146.38     18.04 o 
   2  -6   3     9762.70     9888.31    516.22 o 
   3  -6   3     2549.65     2959.34    172.46 o 
   4  -6   3     2575.56     3035.08    122.79 o 
   5  -6   3     6186.98     7142.48    305.61 o 
   6  -6   3      675.27      629.94     34.28 o 
   7  -6   3     1826.09     1318.11     20.23 o 
   8  -6   3     3009.40     2786.23    561.90 o 
   9  -6   3      158.07      147.55    107.72 o 
  10  -6   3      556.87      648.07     93.86 o 
  11  -6   3     1524.96     1530.06    315.65 o 
 -11  -5   3      586.27      738.97     41.22 o 
 -10  -5   3      340.38      492.04     37.73 o 
  -9  -5   3     2239.44     2438.73    297.58 o 
  -8  -5   3      708.60      805.04     62.71 o 
  -7  -5   3     2195.82     2053.30    241.41 o 
  -6  -5   3     3464.45     3402.00    172.14 o 
  -5  -5   3       28.56       75.51     19.58 o 
  -4  -5   3     4527.75     3928.67    440.20 o 
  -3  -5   3     4843.03     5821.00    547.18 o 
  -2  -5   3      558.56      589.93     68.18 o 
  -1  -5   3    12276.37    14623.10   1827.32 o 
   0  -5   3     8782.10    10083.50   1132.38 o 
   1  -5   3     1952.34     2353.98    191.04 o 
   2  -5   3     8354.22     9334.54    590.39 o 
   3  -5   3     4815.28     5464.69    303.60 o 
   4  -5   3     2219.42     1647.93    149.49 o 
   5  -5   3     5871.47     6837.27     51.61 o 
   6  -5   3     2147.10     1702.36     30.37 o 
   7  -5   3     1260.27     1485.60     77.06 o 
   8  -5   3     4007.07     3879.94    755.22 o 
   9  -5   3      297.20      328.07     25.09 o 
  10  -5   3      653.33      608.88     86.92 o 
  11  -5   3     1507.42     1428.11    219.22 o 
 -12  -4   3      626.23      421.14     30.29 o 
 -11  -4   3     1215.77     1004.85     30.31 o 
 -10  -4   3       49.91      144.40     96.54 o 
  -9  -4   3     2659.02     2269.79    277.59 o 
  -8  -4   3     2654.04     2968.07    224.39 o 
  -7  -4   3      165.31      176.43     17.52 o 
  -6  -4   3     5744.76     6004.04    906.27 o 
  -5  -4   3     1474.79     1475.40    114.59 o 
  -4  -4   3     2006.00     2197.97    235.96 o 
  -3  -4   3     6392.17     7182.45    889.94 o 
  -2  -4   3     7555.68     7896.29   1355.45 o 
  -1  -4   3     6447.57     6929.30    906.43 o 
   0  -4   3    17294.01    20203.69   2388.86 o 
   1  -4   3     1181.63     1293.03    157.52 o 
   2  -4   3     6189.68     5913.26    834.20 o 
   3  -4   3    15528.28    18104.37    309.08 o 
   4  -4   3        2.93       21.17     18.27 o 
   5  -4   3     7029.73     5474.39    514.20 o 
   6  -4   3     4743.24     5306.14     46.00 o 
   7  -4   3      202.76      220.43     23.33 o 
   8  -4   3     3734.15     3336.85    488.76 o 
   9  -4   3     2070.48     2048.80    261.47 o 
  10  -4   3      149.29      248.77     70.99 o 
  11  -4   3     1691.82     1646.22    183.22 o 
  12  -4   3      571.75      543.46     61.83 o 
 -12  -3   3      565.01      761.79     40.72 o 
 -11  -3   3     1249.26      971.60     30.81 o 
 -10  -3   3      227.18      230.34     28.25 o 
  -9  -3   3     3016.78     2614.95    103.62 o 
  -8  -3   3     3373.77     2703.04    247.20 o 
  -7  -3   3       24.19       44.53     27.64 o 
  -6  -3   3     4555.09     3890.69    676.36 o 
  -5  -3   3     6020.93     7010.33    415.69 o 
  -4  -3   3      538.16      509.00     17.32 o 
  -3  -3   3     8013.20     9107.30    874.56 o 
  -2  -3   3    12341.74    13500.55   1953.59 o 
  -1  -3   3     1129.04     1291.84    234.53 o 
   0  -3   3    16666.35    17625.64   2103.37 o 
   1  -3   3     2684.43     2940.67    203.65 o 
   2  -3   3     4211.75     3960.03    313.11 o 
   3  -3   3    15083.84    15683.01    655.12 o 
   4  -3   3     4108.39     4274.00    806.50 o 
   5  -3   3     3618.69     3165.73    462.17 o 
   6  -3   3     4154.69     4488.82     42.97 o 
   7  -3   3      424.61      443.99     32.78 o 
   8  -3   3     3250.93     3100.99    558.79 o 
   9  -3   3     1822.88     2355.66     55.71 o 
  10  -3   3        0.00       80.34     45.91 o 
  11  -3   3     1346.17     1171.28     33.05 o 
  12  -3   3      975.86      763.44    120.72 o 
 -12  -2   3      380.56      277.55     29.29 o 
 -11  -2   3     1704.91     2152.03     42.26 o 
 -10  -2   3      581.40      717.25     70.28 o 
  -9  -2   3     1599.64     1401.91    219.81 o 
  -8  -2   3     3746.93     3670.75    478.21 o 
  -7  -2   3      438.22      537.92     61.45 o 
  -6  -2   3     2343.30     2682.52    117.94 o 
  -5  -2   3     7952.43     7313.20    813.89 o 
  -4  -2   3      220.03      272.33     56.35 o 
  -3  -2   3    15819.41    14599.92   2730.73 o 
  -2  -2   3     5798.77     5247.62    646.29 o 
  -1  -2   3     7174.41     7526.15    278.90 o 
   0  -2   3    11157.89    10228.23    303.35 o 
   1  -2   3     5989.62     4857.78    518.44 o 
   2  -2   3     1566.19     1252.97    224.93 o 
   3  -2   3    11836.58    12989.79    308.03 o 
   4  -2   3     3748.69     3627.41    175.17 o 
   5  -2   3     3600.77     2853.96    211.90 o 
   6  -2   3     4830.79     3756.35     35.53 o 
   7  -2   3     1770.51     2000.55     38.32 o 
   8  -2   3     1028.85     1014.62    218.69 o 
   9  -2   3     1645.73     1949.87     70.37 o 
  10  -2   3       18.65       47.59     19.37 o 
  11  -2   3      643.57      566.04     27.32 o 
  12  -2   3     1245.87     1346.26    139.89 o 
 -12  -1   3       26.39       55.09     26.80 o 
 -11  -1   3     1786.47     2242.26     42.27 o 
 -10  -1   3      719.01      786.51     72.03 o 
  -9  -1   3      334.76      397.08     67.28 o 
  -8  -1   3     7532.21     7220.54    953.12 o 
  -7  -1   3      477.94      648.61     32.91 o 
  -6  -1   3     1071.77     1011.20    113.27 o 
  -5  -1   3     6987.71     5264.94     29.00 o 
  -4  -1   3     3679.21     3987.50     92.87 o 
  -3  -1   3     7345.60     6514.17   1308.73 o 
  -2  -1   3    13477.58    12496.03   1429.56 o 
  -1  -1   3     3130.80     2641.44    320.60 o 
   0  -1   3    22315.45    18670.01   3266.96 o 
   1  -1   3      307.06      293.38     40.75 o 
   2  -1   3        0.05       24.07     20.09 o 
   3  -1   3     6042.17     5216.44    914.84 o 
   4  -1   3    11343.39    12005.26     63.15 o 
   5  -1   3       55.12       47.40     21.15 o 
   6  -1   3    10827.08    12747.71     60.16 o 
   7  -1   3     1279.19     1386.95     36.80 o 
   8  -1   3      119.14      131.66     67.76 o 
   9  -1   3     1469.62     1703.62     50.47 o 
  10  -1   3      122.54      188.39     24.22 o 
  11  -1   3      324.75      310.67     77.70 o 
  12  -1   3     1049.12     1041.09    195.51 o 
 -12   0   3        6.09       55.59     27.79 o 
 -11   0   3     1567.68     2104.02     39.77 o 
 -10   0   3     1784.82     1936.06    289.96 o 
  -9   0   3       84.50      120.23     50.13 o 
  -8   0   3     6688.19     7184.15    349.58 o 
  -7   0   3     6464.47     6013.50    775.26 o 
  -6   0   3     1173.42     1049.59    177.55 o 
  -5   0   3    14056.21    13340.92   1747.12 o 
  -4   0   3     3951.57     3957.77     48.85 o 
  -3   0   3      877.18      667.24     19.70 o 
  -2   0   3    17748.43    14543.89    330.16 o 
  -1   0   3      943.46      742.79     24.30 o 
   0   0   3     8231.00     6762.15   1192.73 o 
   2   0   3     1499.97     1488.39    364.66 o 
   3   0   3     3221.90     2605.91    539.36 o 
   4   0   3    18734.71    15049.39     65.74 o 
   5   0   3      261.98      294.97     32.77 o 
   6   0   3     6852.17     6929.24     49.72 o 
   7   0   3     3848.33     3009.46     33.45 o 
   8   0   3      161.16      201.18     76.70 o 
   9   0   3     4062.15     4825.85    132.69 o 
  10   0   3     1653.66     1500.90    124.32 o 
  11   0   3        7.12       27.75     33.25 o 
  12   0   3      966.51     1200.13    156.74 o 
 -12   1   3      252.85      374.32     39.72 o 
 -11   1   3     1026.01      848.16     27.82 o 
 -10   1   3     2037.53     1789.95     26.51 o 
  -9   1   3       81.22       59.26     20.42 o 
  -8   1   3     1965.39     2218.58     26.92 o 
  -7   1   3     4230.92     4035.54    806.53 o 
  -6   1   3     1033.98     1100.82     25.49 o 
  -5   1   3     4264.36     4667.34    170.94 o 
  -4   1   3    23885.75    23498.75   4129.24 o 
  -3   1   3      630.87      718.92     25.49 o 
  -2   1   3    19445.17    21361.07    237.82 o 
  -1   1   3     1993.69     2106.11     51.01 o 
   0   1   3     3735.71     2725.50    114.60 o 
   1   1   3     4025.86     3825.39    110.83 o 
   2   1   3    12110.17     9522.77    166.47 o 
   3   1   3     1925.66     2107.05     28.75 o 
   4   1   3    17648.48    20398.85     78.94 o 
   5   1   3     2720.78     2838.11     41.91 o 
   6   1   3     5969.42     4656.68     53.90 o 
   7   1   3     2658.43     1808.20    324.66 o 
   8   1   3       83.06      123.91     19.36 o 
   9   1   3     1275.85     1606.69     68.10 o 
  10   1   3     3180.72     3124.02    438.11 o 
  11   1   3       98.65      121.73     21.75 o 
  12   1   3      349.29      388.92     46.42 o 
 -12   2   3      756.59      899.53     40.73 o 
 -11   2   3      362.42      328.69     25.82 o 
 -10   2   3     2942.15     2249.53    176.29 o 
  -9   2   3      830.71      694.58     25.84 o 
  -8   2   3     1254.41     1377.17     35.80 o 
  -7   2   3     5026.89     4752.72    775.63 o 
  -6   2   3      270.94      259.48     24.22 o 
  -5   2   3     4716.73     3668.05    124.95 o 
  -4   2   3    14335.19    15400.91    405.93 o 
  -3   2   3     5153.07     4988.94    853.40 o 
  -2   2   3    13745.50    14710.96    344.11 o 
  -1   2   3    14788.02    15079.93    532.74 o 
   0   2   3       11.04       23.62     25.08 o 
   1   2   3     6339.00     5515.56   1164.11 o 
   2   2   3    13623.89    12478.29   2842.25 o 
   3   2   3      506.80      404.02     24.85 o 
   4   2   3     5632.86     6181.49     50.74 o 
   5   2   3     6348.17     7018.27     52.23 o 
   6   2   3     1587.74     1458.71    183.38 o 
   7   2   3     5159.77     4512.02    628.29 o 
   8   2   3      578.72      708.88     96.86 o 
   9   2   3      611.90      573.37    157.20 o 
  10   2   3     2320.54     2806.27     71.41 o 
  11   2   3      344.66      357.06    101.29 o 
  12   2   3      275.36      299.49     23.31 o 
 -12   3   3      770.33      860.29     41.23 o 
 -11   3   3      224.54      144.46     26.31 o 
 -10   3   3     3119.64     2208.35     76.70 o 
  -9   3   3     1409.12     1238.47     27.84 o 
  -8   3   3      444.16      541.81     34.27 o 
  -7   3   3     2773.65     2636.86    457.47 o 
  -6   3   3     2688.01     2538.61    404.28 o 
  -5   3   3     5523.56     5139.74    858.75 o 
  -4   3   3     8335.05     7679.11   1404.63 o 
  -3   3   3     1541.69     1496.06     63.01 o 
  -2   3   3    17063.97    16305.88   1033.09 o 
  -1   3   3     6938.43     6736.84    343.10 o 
   0   3   3     2111.85     1822.99     82.40 o 
   1   3   3     6389.74     6016.08    675.94 o 
   2   3   3    12686.61    13134.87    841.45 o 
   3   3   3        0.94      -12.41     32.26 o 
   4   3   3     5081.45     5408.08     50.64 o 
   5   3   3     2705.22     2097.95    233.40 o 
   6   3   3      636.79      673.11     67.36 o 
   7   3   3     6208.10     6464.62    662.13 o 
   8   3   3     1385.13     1542.51    147.93 o 
   9   3   3      167.43      271.91     65.28 o 
  10   3   3     1405.56     1907.03     28.98 o 
  11   3   3      447.72      522.67    133.57 o 
  12   3   3      213.80      188.15     20.70 o 
 -12   4   3     1196.70      900.90     31.31 o 
 -11   4   3       78.82      163.30     37.23 o 
 -10   4   3     2075.93     2297.38    322.36 o 
  -9   4   3     1687.63     1925.14     39.79 o 
  -8   4   3        4.55      -34.74     34.74 o 
  -7   4   3     5055.44     5691.32     46.99 o 
  -6   4   3     1845.11     1928.40    108.51 o 
  -5   4   3      582.96      597.07     35.52 o 
  -4   4   3    11113.33    11391.20    467.19 o 
  -3   4   3     3336.67     3408.33    179.93 o 
  -2   4   3     2670.66     2547.97    164.29 o 
  -1   4   3    17508.94    18446.01    786.30 o 
   0   4   3      565.85      483.96     53.43 o 
   1   4   3     8474.86     8685.77   1461.50 o 
   2   4   3    13852.12    14593.55    594.81 o 
   3   4   3      862.15      851.22     36.30 o 
   4   4   3     5081.58     3886.30     40.08 o 
   5   4   3     5152.44     4532.47    818.74 o 
   6   4   3       33.41       37.25     16.26 o 
   7   4   3     3962.66     4194.44    256.66 o 
   8   4   3     2065.54     2018.98    178.14 o 
   9   4   3       25.79       44.33     22.61 o 
  10   4   3     1190.32     1300.21    285.51 o 
  11   4   3      599.14      663.60     38.74 o 
 -11   5   3      310.29      297.66     34.10 o 
 -10   5   3      764.52      953.77    151.75 o 
  -9   5   3     2020.02     1985.75    373.36 o 
  -8   5   3      353.32      360.99     34.76 o 
  -7   5   3     2102.85     2546.88     40.81 o 
  -6   5   3     8667.50    10011.74     57.30 o 
  -5   5   3       88.36       66.27     23.87 o 
  -4   5   3     5672.62     6043.19    424.28 o 
  -3   5   3     4562.14     4330.85    767.41 o 
  -2   5   3        5.73       19.80     23.67 o 
  -1   5   3    13910.97    14062.49   1029.15 o 
   0   5   3     6103.16     5956.34    490.72 o 
   1   5   3      356.28      335.98     66.06 o 
   2   5   3    11427.93     9434.18     76.13 o 
   3   5   3     4306.90     4138.37     53.03 o 
   4   5   3     1634.78     1694.99    194.60 o 
   5   5   3     7942.40     8073.50    689.00 o 
   6   5   3     1447.25     1542.69     45.46 o 
   7   5   3     1466.72     1340.27    108.79 o 
   8   5   3     1886.55     1938.76    105.56 o 
   9   5   3      283.67      334.75     22.87 o 
  10   5   3      491.73      619.34     85.16 o 
  11   5   3      883.31      824.37     68.80 o 
 -11   6   3      917.66      870.34     39.00 o 
 -10   6   3      297.28      349.96     90.86 o 
  -9   6   3     3416.65     2720.17     28.11 o 
  -8   6   3      236.78      241.28     36.24 o 
  -7   6   3     1855.46     2177.09     40.30 o 
  -6   6   3     8804.52     9999.00     57.77 o 
  -5   6   3     2536.81     2090.93     32.88 o 
  -4   6   3      434.13      435.42     76.98 o 
  -3   6   3     7540.46     8086.03    595.42 o 
  -2   6   3      296.49      352.54     64.80 o 
  -1   6   3    12809.70    13345.03    237.25 o 
   0   6   3     6838.77     6664.15    500.66 o 
   1   6   3       84.13       94.32     40.70 o 
   2   6   3     4810.96     3814.27     64.07 o 
   3   6   3     5257.94     5405.21    302.91 o 
   4   6   3      267.97      292.57     19.69 o 
   5   6   3     6257.35     6337.25    181.33 o 
   6   6   3     2423.88     2338.76    119.92 o 
   7   6   3      302.68      338.06     20.26 o 
   8   6   3     2029.59     2181.55    178.47 o 
   9   6   3      361.96      309.12     18.91 o 
  10   6   3      280.03      358.20     27.56 o 
  11   6   3      976.89     1054.34     36.52 o 
 -10   7   3       49.08       80.94     25.31 o 
  -9   7   3     2554.90     2691.59    392.19 o 
  -8   7   3     1500.49     1533.95    146.42 o 
  -7   7   3      391.43      423.67    100.55 o 
  -6   7   3     5238.00     4570.79     39.98 o 
  -5   7   3     3157.81     2687.88     35.39 o 
  -4   7   3      196.66      233.84     35.25 o 
  -3   7   3     2137.75     2266.75     44.32 o 
  -2   7   3      651.59      810.35     46.21 o 
  -1   7   3     2440.92     2571.39     65.78 o 
   1   7   3      725.28      752.33     25.34 o 
   2   7   3     2819.20     2537.04    158.32 o 
   3   7   3     4082.85     4040.99    158.84 o 
   4   7   3       32.95       32.12     17.36 o 
   5   7   3     1460.88     1543.61    109.49 o 
   6   7   3     1254.71     1267.02    113.98 o 
   7   7   3        5.42       -6.31     20.15 o 
   8   7   3     1900.99     2093.72     57.26 o 
   9   7   3      681.00      580.31     26.30 o 
  10   7   3      106.91      128.26     51.06 o 
 -10   8   3       22.41       26.71     28.42 o 
  -9   8   3     1521.44     1334.76     32.31 o 
  -8   8   3     2755.34     2714.90    118.48 o 
  -7   8   3       41.36       72.96     24.50 o 
  -6   8   3     1984.76     1847.54    323.89 o 
  -5   8   3     3386.06     3493.98    425.72 o 
  -4   8   3     1342.01     1372.65     27.84 o 
  -3   8   3     8987.46     9516.86    310.37 o 
  -2   8   3     6116.69     6419.12     41.16 o 
  -1   8   3      333.35      411.66     24.33 o 
   0   8   3     7197.65     8281.79     51.67 o 
   1   8   3      619.24      636.87     25.34 o 
   2   8   3      657.37      776.00     34.28 o 
   3   8   3     5741.05     5804.77    756.05 o 
   4   8   3       84.34       55.43     18.42 o 
   5   8   3     2087.07     2014.40     98.43 o 
   6   8   3     2654.56     2745.24    186.18 o 
   7   8   3       97.63      114.97     18.06 o 
   8   8   3      968.27     1024.60     61.69 o 
   9   8   3     1098.30     1190.07     48.84 o 
  10   8   3        2.01        2.65     23.68 o 
  -9   9   3     1308.12     1413.87     51.19 o 
  -8   9   3     2252.53     2161.44    116.17 o 
  -7   9   3      152.77      111.37     26.11 o 
  -6   9   3     1678.62     1744.92     60.67 o 
  -5   9   3     2754.18     2603.86    393.91 o 
  -4   9   3      130.39      120.63     19.54 o 
  -3   9   3     6333.67     6650.34    261.73 o 
  -2   9   3     8178.80     8420.12    157.30 o 
  -1   9   3      227.19      257.17     23.83 o 
   0   9   3     4578.72     4832.57     37.96 o 
   1   9   3     3726.91     4249.62     43.40 o 
   2   9   3     2062.40     1981.80     29.86 o 
   3   9   3     2724.01     3116.47     42.34 o 
   4   9   3     1980.13     2004.84    260.98 o 
   5   9   3      638.00      659.88     52.28 o 
   6   9   3     2346.65     2386.87    222.30 o 
   7   9   3      877.20      995.70     51.32 o 
   8   9   3      653.26      657.64     27.26 o 
   9   9   3      940.05      813.17     51.39 o 
  -8  10   3     2754.91     2410.44    284.14 o 
  -7  10   3      758.04      722.28     41.57 o 
  -6  10   3      868.49      934.92     44.71 o 
  -5  10   3     1640.36     1974.93     68.88 o 
  -4  10   3      839.82      844.54     24.83 o 
  -3  10   3     2902.69     2809.59    176.70 o 
  -2  10   3     4455.23     4803.57     39.43 o 
  -1  10   3      733.44      673.64     36.76 o 
   0  10   3     4761.91     5081.46     45.44 o 
   1  10   3     3266.79     3729.72     35.38 o 
   2  10   3       10.19       62.04     23.82 o 
   3  10   3     2210.89     2411.11     41.80 o 
   4  10   3     1840.14     2084.58     40.79 o 
   5  10   3        6.83      -15.77     26.57 o 
   6  10   3     1623.72     1683.25    194.82 o 
   7  10   3      611.00      656.62     99.98 o 
   8  10   3       89.51       75.02     26.46 o 
  -7  11   3      858.14      819.32     99.60 o 
  -6  11   3      215.02      225.98     21.34 o 
  -5  11   3     2096.81     2024.98     77.77 o 
  -4  11   3     1182.61     1203.84     27.90 o 
  -3  11   3       56.01       23.82     35.74 o 
  -2  11   3     3098.95     3525.61     43.83 o 
  -1  11   3      696.12      783.84     27.82 o 
   0  11   3     1512.97     1703.43     29.83 o 
   1  11   3     3741.08     4063.72     44.37 o 
   2  11   3      169.93      184.67     24.82 o 
   3  11   3     1034.19     1111.57     29.32 o 
   4  11   3     1961.64     2415.37     42.78 o 
   5  11   3      126.61       89.85     26.31 o 
   6  11   3      879.51      898.67     42.72 o 
   7  11   3      765.05      662.54    105.24 o 
  -6  12   3        1.22        4.44     26.07 o 
  -5  12   3     1891.78     1996.89    109.54 o 
  -4  12   3     1331.04     1259.45     41.25 o 
  -3  12   3       25.17       97.28     25.81 o 
  -2  12   3     2606.88     2806.72     33.85 o 
  -1  12   3      532.40      647.58     37.25 o 
   0  12   3      546.51      509.53     27.31 o 
   1  12   3     3086.34     3495.99     44.82 o 
   2  12   3      382.94      419.57     27.31 o 
   3  12   3      814.18      788.35     29.31 o 
   4  12   3     1606.77     1748.50     42.76 o 
   5  12   3      136.69      144.95     28.29 o 
   6  12   3      554.34      536.32     42.21 o 
  -4  13   3     2080.69     2058.08     45.76 o 
  -3  13   3      125.09      106.72     37.73 o 
  -2  13   3     1212.83     1244.85     31.80 o 
  -1  13   3     1719.66     1766.59     42.76 o 
   0  13   3      106.91      181.18     27.30 o 
   1  13   3     1587.74     1516.28     32.81 o 
   2  13   3      861.38      886.72     40.24 o 
   3  13   3      130.13      207.49     39.71 o 
   4  13   3     1222.90     1138.96     44.72 o 
  -1  14   3     1756.73     1641.21     45.24 o 
   0  14   3      154.57      144.95     29.29 o 
   1  14   3     1395.92     1416.97     34.79 o 
  -3 -14   4     1117.56      995.73     34.28 o 
  -2 -14   4       17.26      -27.30     40.20 o 
  -1 -14   4      888.70      855.43     41.73 o 
   0 -14   4     1241.58      958.61     33.30 o 
   1 -14   4       95.85      159.83     27.80 o 
   2 -14   4     1848.72     1406.19     46.24 o 
   3 -14   4      588.93      472.83     28.70 o 
  -5 -13   4      293.24      219.44     74.47 o 
  -3 -13   4     1910.38     1599.83     35.31 o 
  -2 -13   4      112.19       87.86     27.30 o 
  -1 -13   4     1464.76     1234.78     32.81 o 
   0 -13   4     2026.94     1967.18     43.77 o 
   1 -13   4        3.86       61.54     27.30 o 
   2 -13   4     1036.52     1007.84     31.48 o 
   3 -13   4     1626.98     1343.45     58.68 o 
   4 -13   4       62.67       85.79     28.99 o 
   5 -13   4     1183.73     1181.79    148.82 o 
  -6 -12   4      923.31      719.84     45.21 o 
  -5 -12   4      947.25      804.34     52.17 o 
  -4 -12   4      127.42      103.75     54.11 o 
  -3 -12   4     1427.29     1540.09    144.66 o 
  -2 -12   4      738.62      653.70    110.77 o 
  -1 -12   4      432.13      442.66     32.07 o 
   0 -12   4     2590.20     2628.32     38.42 o 
   1 -12   4      601.99      642.99     32.53 o 
   2 -12   4      987.91      980.90     48.23 o 
   3 -12   4     1559.06     1513.38     99.49 o 
   4 -12   4      239.71      261.02     19.52 o 
   5 -12   4      904.61      875.90     50.13 o 
   6 -12   4     1423.91     1418.52     38.52 o 
  -8 -11   4      873.58      864.84     45.70 o 
  -7 -11   4        3.31       57.57     39.71 o 
  -6 -11   4     1273.97     1114.76     42.74 o 
  -5 -11   4     1244.26     1120.78     91.20 o 
  -4 -11   4       47.28       63.83     17.88 o 
  -3 -11   4     2431.57     2607.59    115.23 o 
  -2 -11   4     1765.35     1666.62    100.57 o 
  -1 -11   4      262.25      251.07     25.08 o 
   0 -11   4     3087.27     3323.66     74.54 o 
   1 -11   4      855.01      746.15     18.32 o 
   2 -11   4      917.59      927.51     61.86 o 
   3 -11   4     1872.82     1922.89    113.16 o 
   4 -11   4      638.76      695.48     27.22 o 
   5 -11   4      984.55      970.17     23.81 o 
   6 -11   4     2178.42     1773.61    517.37 o 
   7 -11   4      213.65      281.35    102.02 o 
   8 -11   4      427.89      460.40     92.11 o 
  -8 -10   4     1775.51     1352.95     34.81 o 
  -7 -10   4      284.08      330.28     27.73 o 
  -6 -10   4     1165.06     1119.58     42.99 o 
  -5 -10   4     1708.04     1793.84    149.94 o 
  -4 -10   4      194.40      206.66     36.31 o 
  -3 -10   4     2258.83     2113.07    140.59 o 
  -2 -10   4     2248.85     2329.80    150.44 o 
  -1 -10   4       21.16       25.49     14.01 o 
   0 -10   4     4117.57     4478.12     81.89 o 
   1 -10   4     3479.34     3592.12    153.44 o 
   2 -10   4      207.53      241.54     22.53 o 
   3 -10   4     3604.31     4043.11     48.36 o 
   4 -10   4      896.34     1002.90     73.78 o 
   5 -10   4      369.18      345.36     52.63 o 
   6 -10   4     2730.20     2974.95     80.15 o 
   7 -10   4      655.26      630.07     41.72 o 
   8 -10   4      338.13      342.95     50.39 o 
   9 -10   4     1412.14     1493.53     46.22 o 
  -9  -9   4      271.87      194.61     39.72 o 
  -8  -9   4     1528.82     1425.99    117.57 o 
  -7  -9   4      788.85      819.07     54.35 o 
  -6  -9   4      342.76      313.23     19.91 o 
  -5  -9   4     2740.45     3019.07    689.47 o 
  -4  -9   4     1024.91     1079.39     34.29 o 
  -3  -9   4     1446.05     1663.77    125.79 o 
  -2  -9   4     7143.49     7254.76    467.29 o 
  -1  -9   4       31.85       97.42     16.66 o 
   0  -9   4     3305.98     3392.69    194.10 o 
   1  -9   4     4426.60     4561.66    325.58 o 
   2  -9   4      522.49      589.67     51.65 o 
   3  -9   4     3910.37     3935.06    246.06 o 
   4  -9   4     2551.15     2776.50    479.52 o 
   5  -9   4       66.55       40.70     23.83 o 
   6  -9   4     3493.85     3379.23    530.00 o 
   7  -9   4     1249.75     1081.17    244.53 o 
   8  -9   4       45.25       61.80     26.32 o 
   9  -9   4     1315.23     1570.07    147.85 o 
 -10  -8   4     1056.79      953.45     31.80 o 
  -9  -8   4       18.82       56.20     22.01 o 
  -8  -8   4     1394.33     1580.05     30.32 o 
  -7  -8   4     1246.04     1427.88    124.10 o 
  -6  -8   4       88.45      112.91     17.28 o 
  -5  -8   4     4362.64     4543.30    285.91 o 
  -4  -8   4     2980.89     3221.78    286.51 o 
  -3  -8   4       25.34       67.09     40.70 o 
  -2  -8   4     7120.18     7557.01    943.65 o 
  -1  -8   4     2035.27     2303.80    221.27 o 
   0  -8   4     1106.56     1204.89     56.07 o 
   1  -8   4     7798.25     8697.17    427.50 o 
   2  -8   4      949.96     1013.40     66.06 o 
   3  -8   4     3304.47     3437.56    210.11 o 
   4  -8   4     6117.62     6876.73    361.72 o 
   5  -8   4      659.24      647.26     35.77 o 
   6  -8   4     1033.16     1090.82     37.77 o 
   7  -8   4     3372.20     3187.89    503.76 o 
   8  -8   4        5.28      -28.15     56.83 o 
   9  -8   4     1202.18     1187.49    316.06 o 
  10  -8   4     1027.15      956.69    184.33 o 
 -10  -7   4     1285.04     1268.88     30.55 o 
  -9  -7   4       93.68       67.28     21.91 o 
  -8  -7   4      525.89      447.46     68.48 o 
  -7  -7   4     1654.43     1738.55    191.56 o 
  -6  -7   4       69.15       84.61     28.96 o 
  -5  -7   4     2927.91     3093.77    525.03 o 
  -4  -7   4     2833.57     3008.65    133.85 o 
  -3  -7   4      820.82      917.77     90.10 o 
  -2  -7   4     3984.48     3873.60    416.83 o 
  -1  -7   4     4719.46     5174.57    574.46 o 
   0  -7   4      330.64      358.58     26.33 o 
   1  -7   4     4986.64     5482.88    364.14 o 
   2  -7   4     2683.08     2927.71    392.13 o 
   3  -7   4     2579.23     3071.68    106.78 o 
   4  -7   4     4858.90     5282.89    414.39 o 
   5  -7   4      185.09      185.46     19.61 o 
   6  -7   4      476.23      528.41     35.76 o 
   7  -7   4     2376.27     1949.24     31.36 o 
   8  -7   4      358.47      453.87     27.31 o 
   9  -7   4     1366.49     1441.82     28.99 o 
  10  -7   4     1553.21     1673.15    266.21 o 
 -11  -6   4      157.76      121.12     28.29 o 
 -10  -6   4     1463.61     1224.34     25.19 o 
  -9  -6   4      962.70     1088.08    105.83 o 
  -8  -6   4      238.44      251.09     32.68 o 
  -7  -6   4     2478.61     2531.36    228.36 o 
  -6  -6   4      384.29      435.91     23.90 o 
  -5  -6   4     1508.03     1479.09    267.97 o 
  -4  -6   4     4400.53     4158.81    691.74 o 
  -3  -6   4       29.10       55.76     19.17 o 
  -2  -6   4     3790.23     4069.64    458.88 o 
  -1  -6   4    12666.64    11419.62   2921.27 o 
   0  -6   4       77.83       93.97     15.84 o 
   1  -6   4     3339.28     2874.53    522.98 o 
   2  -6   4     3377.56     3065.05    417.19 o 
   3  -6   4      418.32      424.25     19.97 o 
   4  -6   4     7314.21     7505.39    155.39 o 
   5  -6   4     1156.42      926.36     46.73 o 
   6  -6   4      853.81      991.32     35.78 o 
   7  -6   4     3052.08     3746.38     42.85 o 
   8  -6   4     1039.08      829.69    196.29 o 
   9  -6   4      286.77      464.50     35.75 o 
  10  -6   4     2050.38     2089.13    443.18 o 
  11  -6   4      298.05      333.91     28.61 o 
 -11  -5   4       14.99       77.64     27.55 o 
 -10  -5   4     1444.54     1602.92    107.37 o 
  -9  -5   4     1365.56     1567.37     63.62 o 
  -8  -5   4      394.70      445.05     31.34 o 
  -7  -5   4     3409.94     3415.66    499.02 o 
  -6  -5   4     4511.72     5341.77    308.83 o 
  -5  -5   4     2704.14     2800.87    344.72 o 
  -4  -5   4     6210.38     6359.95    991.24 o 
  -3  -5   4     2611.69     3001.21    235.88 o 
  -2  -5   4     6053.53     6880.55    661.80 o 
  -1  -5   4     8203.09     8412.34   1538.64 o 
   0  -5   4     4427.46     4003.22    980.29 o 
   1  -5   4    10327.47    10999.23    760.28 o 
   2  -5   4     9262.22     9883.24    508.97 o 
   3  -5   4       15.32       21.17     16.02 o 
   4  -5   4     5636.75     5742.09    104.98 o 
   5  -5   4     4615.34     3828.96     96.73 o 
   6  -5   4      106.20      133.03     23.83 o 
   7  -5   4     2427.89     2087.30     30.37 o 
   8  -5   4     2728.44     2673.98    634.44 o 
   9  -5   4      290.69      362.57     46.42 o 
  10  -5   4     1727.21     2101.01     33.81 o 
  11  -5   4      557.67      741.29     65.80 o 
 -11  -4   4      260.75      325.74     30.89 o 
 -10  -4   4     1196.97     1094.59    158.29 o 
  -9  -4   4     2350.30     2405.64    279.14 o 
  -8  -4   4      107.48      164.17     41.97 o 
  -7  -4   4     5570.69     6455.29    535.99 o 
  -6  -4   4     1660.81     2135.05    126.44 o 
  -5  -4   4      107.56      110.97     22.88 o 
  -4  -4   4     8942.09    10416.65    964.72 o 
  -3  -4   4     7012.26     8475.28    920.83 o 
  -2  -4   4      229.38      273.15     23.28 o 
  -1  -4   4    16823.21    16807.67   3935.71 o 
   0  -4   4     5354.52     5716.00    636.81 o 
   1  -4   4     1492.80     1383.35    299.76 o 
   2  -4   4    14045.79    12783.90   2397.78 o 
   3  -4   4     3419.47     3144.30    474.41 o 
   4  -4   4     6312.42     6234.49   1057.36 o 
   5  -4   4     5431.62     4164.81    160.51 o 
   6  -4   4      583.28      489.00     21.47 o 
   7  -4   4     1084.28      992.14     27.34 o 
   8  -4   4     2551.70     2158.03     31.37 o 
   9  -4   4      255.31      293.37     86.63 o 
  10  -4   4     2188.45     1782.30     22.51 o 
  11  -4   4      838.36      930.80     72.03 o 
 -12  -3   4      980.78     1169.48     42.73 o 
 -11  -3   4      196.83      253.92     59.57 o 
 -10  -3   4      303.79      341.84     21.40 o 
  -9  -3   4     3090.40     3262.81    330.72 o 
  -8  -3   4      411.27      404.50     48.52 o 
  -7  -3   4     1300.60     1320.86    140.14 o 
  -6  -3   4     7729.29     8291.08    995.38 o 
  -5  -3   4      551.75      571.35     95.08 o 
  -4  -3   4     5213.63     4733.49    862.52 o 
  -3  -3   4     4393.79     4281.87    650.14 o 
  -2  -3   4      745.23      785.17     52.63 o 
  -1  -3   4     3911.18     3794.07    718.98 o 
   0  -3   4     9327.13     9302.93   2047.37 o 
   1  -3   4       61.28      100.66     26.00 o 
   2  -3   4    20265.23    18418.71   3322.18 o 
   3  -3   4     4585.76     4305.81    283.00 o 
   4  -3   4      393.40      488.95     24.23 o 
   5  -3   4     4006.31     3134.80    144.94 o 
   6  -3   4     1510.36     1549.81    365.17 o 
   7  -3   4       92.00       97.79     31.77 o 
   8  -3   4     2672.25     3115.78     40.84 o 
   9  -3   4      359.03      407.57     53.38 o 
  10  -3   4      947.20     1103.17     91.67 o 
  11  -3   4     1358.28     1604.99    141.16 o 
  12  -3   4       29.97       21.84     19.65 o 
 -12  -2   4     1394.74     1209.74     32.80 o 
 -11  -2   4      740.12      680.07     46.19 o 
 -10  -2   4      219.62      182.66     25.56 o 
  -9  -2   4     3643.85     3966.54    279.23 o 
  -8  -2   4      834.11      782.25     64.61 o 
  -7  -2   4     1016.59     1198.56     58.90 o 
  -6  -2   4     7740.97     7552.65    900.40 o 
  -5  -2   4     2206.14     2021.18    253.66 o 
  -4  -2   4     3957.67     3822.36    413.10 o 
  -3  -2   4    14380.69    12777.74   2011.39 o 
  -2  -2   4      204.03      250.14     24.23 o 
  -1  -2   4     3138.00     3124.94     94.17 o 
   0  -2   4    12729.12    11872.73    537.09 o 
   1  -2   4      233.90      182.59     42.71 o 
   2  -2   4    19721.02    20690.14    499.02 o 
   3  -2   4    13456.10    13489.06   1839.87 o 
   4  -2   4      313.72      271.07     76.48 o 
   5  -2   4     5251.55     3721.43     30.41 o 
   6  -2   4     2342.01     1897.88    159.92 o 
   7  -2   4      138.01      143.47     33.26 o 
   8  -2   4     3505.07     3826.92     41.88 o 
   9  -2   4     1554.96     1653.56     58.68 o 
  10  -2   4      326.32      314.87     56.11 o 
  11  -2   4     1731.37     2053.03    227.23 o 
  12  -2   4      210.13      193.45     23.41 o 
 -12  -1   4      673.04      518.51     29.80 o 
 -11  -1   4     1332.77     1169.56     89.71 o 
 -10  -1   4       45.46       94.64     32.01 o 
  -9  -1   4     1957.88     1921.45    159.37 o 
  -8  -1   4     2751.58     2732.53    234.59 o 
  -7  -1   4     1680.93     1564.40    233.63 o 
  -6  -1   4     7064.40     6302.53   1239.06 o 
  -5  -1   4     2943.13     3164.33     98.32 o 
  -4  -1   4     3456.70     3724.24    240.26 o 
  -3  -1   4    12855.62    11562.36   2238.40 o 
  -2  -1   4     3914.68     3363.61    741.70 o 
  -1  -1   4     1095.29      817.21    115.05 o 
   0  -1   4    10530.13     9468.76     81.32 o 
   1  -1   4      495.64      476.64     58.16 o 
   2  -1   4    21227.14    20617.58   4075.55 o 
   3  -1   4    13319.61    14977.70    409.51 o 
   4  -1   4      247.74      234.25     43.70 o 
   5  -1   4     4891.19     3542.73     35.56 o 
   6  -1   4     4283.00     4831.44    810.68 o 
   7  -1   4        4.01       50.63     22.33 o 
   8  -1   4     3267.76     2732.70     31.90 o 
   9  -1   4     2081.18     2089.95    456.54 o 
  10  -1   4       58.08      168.26     77.43 o 
  11  -1   4      885.08      938.80    176.86 o 
  12  -1   4      511.23      534.83     24.30 o 
 -12   0   4      605.47      424.62     29.80 o 
 -11   0   4     1469.80     1201.14     97.68 o 
 -10   0   4      135.13      153.22     46.17 o 
  -9   0   4     1781.77     1675.15    167.27 o 
  -8   0   4     6762.63     6294.58    865.24 o 
  -7   0   4      534.22      400.30     17.73 o 
  -6   0   4     5856.50     6220.25     34.20 o 
  -5   0   4     5662.39     5143.02    767.25 o 
  -4   0   4      163.38      166.05     19.74 o 
  -3   0   4    13748.58    15085.84    186.02 o 
  -2   0   4    20117.15    17785.24   2356.19 o 
  -1   0   4      671.09      460.60     78.34 o 
   0   0   4    29278.27    28119.32    779.24 o 
   1   0   4    13873.32    13826.34     98.58 o 
   2   0   4     1847.75     1602.20    335.51 o 
   3   0   4    11462.45    10643.87   1346.61 o 
   4   0   4     1938.36     1597.26     29.90 o 
   5   0   4     3030.95     3045.59     40.43 o 
   6   0   4     6558.46     5267.84     40.13 o 
   7   0   4      292.05      327.71     33.76 o 
   8   0   4     2376.83     1746.62     29.38 o 
   9   0   4     4757.40     5514.02    105.08 o 
  10   0   4      242.91      274.82     84.40 o 
  11   0   4     1138.26     1214.10    235.04 o 
  12   0   4      494.56      461.34     47.92 o 
 -12   1   4      170.77      294.87     39.71 o 
 -11   1   4     1771.15     2150.60    348.33 o 
 -10   1   4      971.58      932.03     30.06 o 
  -9   1   4      830.14      948.33     33.04 o 
  -8   1   4     3303.06     3251.93    597.99 o 
  -7   1   4      964.87     1012.45     25.48 o 
  -6   1   4     3651.82     2781.15     22.77 o 
  -5   1   4     7187.82     7687.57    285.18 o 
  -4   1   4      596.37      525.69     18.64 o 
  -3   1   4    11923.20    12942.06     85.52 o 
  -2   1   4    18567.67    19468.13     63.32 o 
  -1   1   4      262.51      235.92     35.52 o 
   0   1   4     9089.55     6983.36   1331.94 o 
   1   1   4    19558.28    17243.90   2088.79 o 
   2   1   4     1825.76     2189.37     66.59 o 
   3   1   4     5486.75     5373.77    123.68 o 
   4   1   4     2163.82     2312.78     39.39 o 
   5   1   4     3346.85     2662.04     33.46 o 
   6   1   4     7644.36     8788.31     53.26 o 
   7   1   4     1299.58     1347.12    164.59 o 
   8   1   4      550.36      420.69     18.06 o 
   9   1   4     2720.50     2885.60    599.30 o 
  10   1   4      734.12      911.71     26.87 o 
  11   1   4      474.80      527.51     48.17 o 
  12   1   4      953.70      857.87     37.51 o 
 -12   2   4       27.80       24.82     39.71 o 
 -11   2   4     1158.83     1459.64    180.14 o 
 -10   2   4     1353.03     1644.80    137.44 o 
  -9   2   4      124.19       87.86     33.26 o 
  -8   2   4     2199.65     2236.91     67.45 o 
  -7   2   4      402.60      358.44     19.12 o 
  -6   2   4     1277.22     1383.96     26.02 o 
  -5   2   4    10217.59     9499.37   1485.42 o 
  -4   2   4     5884.49     6292.18    333.74 o 
  -3   2   4     2473.35     2527.66    109.31 o 
  -2   2   4     6240.35     5426.81    920.40 o 
  -1   2   4      659.24      759.19     57.93 o 
   0   2   4     9104.64     8363.27    629.08 o 
   1   2   4    10082.47     9395.86    892.93 o 
   2   2   4     1310.72     1483.70    106.56 o 
   3   2   4     6391.32     5664.39   1171.63 o 
   4   2   4     3540.56     3573.60     44.48 o 
   5   2   4      100.36      104.25     23.83 o 
   6   2   4     4655.14     3603.60     29.78 o 
   7   2   4     2795.82     2885.28    487.09 o 
   8   2   4      109.74      149.31     25.13 o 
   9   2   4     2028.10     2059.88    439.57 o 
  10   2   4      268.86      286.29     60.32 o 
  11   2   4      384.30      516.30     44.94 o 
  12   2   4      973.45     1031.87    118.98 o 
 -12   3   4       61.29       27.80     39.21 o 
 -11   3   4     1133.48     1128.48     98.15 o 
 -10   3   4     1783.48     1376.06     29.84 o 
  -9   3   4       67.96       10.92     34.75 o 
  -8   3   4     2746.34     3144.85     49.06 o 
  -7   3   4     2769.01     2688.91    378.93 o 
  -6   3   4      238.59      260.06     43.44 o 
  -5   3   4     6925.16     7594.57    493.18 o 
  -4   3   4     5503.05     4563.70    223.93 o 
  -3   3   4     1274.47     1073.84    119.44 o 
  -2   3   4     6631.31     6529.53    317.71 o 
  -1   3   4      906.54      739.96     75.61 o 
   0   3   4     8202.46     7786.14    817.91 o 
   1   3   4    10819.72    10357.51   1197.27 o 
   2   3   4     2523.09     2198.89    503.91 o 
   3   3   4     3626.88     3724.07    200.77 o 
   4   3   4     9495.65     9539.18     59.60 o 
   5   3   4      120.92      175.24     34.25 o 
   6   3   4     2053.53     2178.17    167.53 o 
   7   3   4     3047.05     2358.96    433.72 o 
   8   3   4        1.04       -0.10     20.82 o 
   9   3   4      874.26      961.76    177.51 o 
  10   3   4     1059.98     1089.07    170.44 o 
  11   3   4       77.56      146.46    119.38 o 
 -11   4   4      918.23      829.63     51.42 o 
 -10   4   4     2525.62     3054.86     43.80 o 
  -9   4   4       77.18       86.86     24.82 o 
  -8   4   4     2888.57     3059.00     40.85 o 
  -7   4   4     6645.82     6389.07    484.03 o 
  -6   4   4     2332.65     1983.80    342.65 o 
  -5   4   4     6922.99     6602.90   1431.13 o 
  -4   4   4     8294.10     7639.82   1241.64 o 
  -3   4   4      745.14      787.74     25.48 o 
  -2   4   4    15376.50    15797.19    620.02 o 
  -1   4   4     3598.06     3166.81    215.84 o 
   0   4   4      288.48      280.84     24.05 o 
   1   4   4    17206.93    16405.07   1949.95 o 
   2   4   4     4227.16     4089.23    459.06 o 
   3   4   4     2488.65     2344.24     41.89 o 
   4   4   4     8959.05     9589.96     63.51 o 
   5   4   4     3459.03     2576.09     34.43 o 
   6   4   4     1827.48     1802.07    107.49 o 
   7   4   4     3623.14     3298.05    495.82 o 
   8   4   4      181.66      244.01     23.93 o 
   9   4   4     1533.37     1763.05     84.50 o 
  10   4   4      955.81      843.73     21.23 o 
  11   4   4       56.00      134.16     32.01 o 
 -11   5   4      218.67      175.01     24.33 o 
 -10   5   4     2259.81     2517.80    293.29 o 
  -9   5   4      565.46      450.45     26.32 o 
  -8   5   4      533.33      778.74     36.26 o 
  -7   5   4     8230.10     9090.79    527.48 o 
  -6   5   4     1590.02     1564.09    107.70 o 
  -5   5   4      223.28      285.48     35.25 o 
  -4   5   4     8283.55     8046.16    289.76 o 
  -3   5   4      369.80      364.52     24.41 o 
  -2   5   4     7716.30     7786.24    399.23 o 
  -1   5   4    11138.48    10567.13    696.81 o 
   0   5   4      153.34      124.48     23.87 o 
   1   5   4     1450.15     1158.25    169.72 o 
   2   5   4     4467.20     4165.67    741.35 o 
   3   5   4        6.01       -6.45     32.76 o 
   4   5   4     7819.07     7906.33     59.30 o 
   5   5   4     3349.68     3108.23    400.29 o 
   6   5   4      427.52      413.44     21.01 o 
   7   5   4     2315.96     2501.99    206.02 o 
   8   5   4      556.57      613.81     53.60 o 
   9   5   4      107.80      141.40     22.34 o 
  10   5   4     1620.20     1899.46    174.78 o 
  11   5   4      235.78      245.27     66.27 o 
 -11   6   4       25.68       51.08     33.50 o 
 -10   6   4     1815.72     1798.18    340.13 o 
  -9   6   4     1606.70     1873.96     41.27 o 
  -8   6   4       97.99      110.20     24.82 o 
  -7   6   4     2393.29     2202.80     32.86 o 
  -6   6   4     4170.98     3871.25    312.43 o 
  -5   6   4     1002.02     1064.48     68.84 o 
  -4   6   4     8180.10     8016.54    473.59 o 
  -3   6   4     4877.03     5022.71    494.47 o 
  -2   6   4     3927.99     4079.71    218.33 o 
  -1   6   4     8575.87     8182.67    153.12 o 
   0   6   4     1358.39     1324.30     88.56 o 
   1   6   4      454.86      431.08     91.15 o 
   2   6   4     3994.68     3032.25     56.96 o 
   3   6   4      257.86      225.42     33.76 o 
   4   6   4     4173.95     3894.84    163.56 o 
   5   6   4     5876.58     6144.23    188.30 o 
   6   6   4       13.18       77.53     19.28 o 
   7   6   4     2347.99     2554.60     81.22 o 
   8   6   4     1186.95     1183.91     82.34 o 
   9   6   4       20.07       35.46     27.66 o 
  10   6   4      700.36      584.84     35.30 o 
 -10   7   4     1358.97     1250.87    169.23 o 
  -9   7   4     1941.83     2265.95     43.27 o 
  -8   7   4        2.56       72.03     30.28 o 
  -7   7   4     1768.13     1926.32     41.28 o 
  -6   7   4     2544.39     2802.30     42.82 o 
  -5   7   4      320.55      383.33     35.75 o 
  -4   7   4     6746.99     7081.45    390.06 o 
  -3   7   4     3147.67     3041.58    142.36 o 
  -2   7   4     1840.20     1849.62     40.56 o 
  -1   7   4     7865.70     8158.28    262.77 o 
   0   7   4     1838.00     1832.60    170.24 o 
   1   7   4      763.08      575.43     47.70 o 
   2   7   4     6221.48     4488.04     68.64 o 
   3   7   4     1394.19     1368.56    122.10 o 
   4   7   4     2237.83     1897.90     65.14 o 
   5   7   4     2131.96     2180.20     98.47 o 
   6   7   4      204.70      230.51     30.27 o 
   7   7   4     1279.77     1484.95     36.74 o 
   8   7   4     1858.73     1932.27    157.42 o 
   9   7   4       36.91       71.04     33.94 o 
  10   7   4      750.41      804.65     83.12 o 
 -10   8   4      576.19      558.59     99.57 o 
  -9   8   4     1312.30     1427.94    178.67 o 
  -8   8   4      212.84      239.01     32.76 o 
  -7   8   4     1218.92     1146.08    154.82 o 
  -6   8   4     3258.98     3677.66     46.84 o 
  -5   8   4      164.15      145.45     35.74 o 
  -4   8   4     8037.08     8773.14     63.20 o 
  -3   8   4     4846.83     5033.03     55.46 o 
  -2   8   4      300.24      316.79     43.20 o 
  -1   8   4     6104.48     6085.43    724.45 o 
   2   8   4     5160.24     4973.85    206.45 o 
   3   8   4     3034.86     2565.99    191.81 o 
   4   8   4      720.64      775.87     69.88 o 
   5   8   4     3424.89     3262.54    342.30 o 
   6   8   4      253.55      211.81     17.89 o 
   7   8   4      684.94      757.66     23.37 o 
   8   8   4     1847.76     1842.83    109.55 o 
   9   8   4      157.57      117.63     31.00 o 
  -9   9   4     1373.03     1380.40     34.29 o 
  -8   9   4      426.90      449.99     28.08 o 
  -7   9   4      465.54      550.39     27.38 o 
  -6   9   4     3847.45     3768.95    252.49 o 
  -5   9   4     1485.93     1581.66     28.37 o 
  -4   9   4     1503.99     1622.91     28.11 o 
  -3   9   4     6069.12     6303.46    307.59 o 
  -2   9   4      658.92      824.49     70.29 o 
  -1   9   4     1911.52     2070.91     28.86 o 
   0   9   4     4424.14     4779.60     36.44 o 
   1   9   4      124.80      207.99     32.76 o 
   2   9   4     2991.91     3454.30     41.85 o 
   3   9   4     3531.83     4061.98     43.87 o 
   4   9   4       30.91       55.00     24.69 o 
   5   9   4     2295.17     2134.03    171.00 o 
   6   9   4     1842.05     1819.39    194.50 o 
   7   9   4       47.46       49.88     18.72 o 
   8   9   4     1294.00     1278.35    111.54 o 
   9   9   4      254.47      243.18     36.96 o 
  -8  10   4     1650.04     1727.92     33.56 o 
  -7  10   4        5.78       15.18     27.18 o 
  -6  10   4     2173.18     2283.97    101.49 o 
  -5  10   4     1478.68     1506.18     29.52 o 
  -4  10   4      511.60      529.88     26.63 o 
  -3  10   4     3630.97     3940.73     54.77 o 
  -2  10   4      968.82     1101.14     36.77 o 
  -1  10   4     1072.13     1164.41     27.83 o 
   0  10   4     3458.12     3491.99     33.89 o 
   1  10   4      323.31      347.56     33.27 o 
   2  10   4     1745.06     1842.74     39.79 o 
   3  10   4     2721.01     3002.90     42.32 o 
   4  10   4      190.38      117.16     35.25 o 
   5  10   4     1564.20     1243.40     65.96 o 
   6  10   4     1319.70     1466.93    136.53 o 
   7  10   4        0.11      -28.98     28.98 o 
   8  10   4      722.67      565.63     30.30 o 
  -7  11   4       80.58       70.97     21.88 o 
  -6  11   4      671.58      586.71     47.85 o 
  -5  11   4     1612.11     1726.47     27.58 o 
  -4  11   4        4.53       54.24     28.70 o 
  -3  11   4     2217.31     2241.47     32.84 o 
  -2  11   4     1458.33     1536.67     29.83 o 
  -1  11   4      321.45      286.48     35.25 o 
   0  11   4     1815.63     2002.86     38.79 o 
   1  11   4      848.85      898.72     36.27 o 
   2  11   4      371.29      468.23     35.75 o 
   3  11   4     1720.15     2112.40     41.27 o 
   4  11   4      474.66      449.40     38.73 o 
   5  11   4      385.14      361.97     39.23 o 
   6  11   4     1077.80      935.11     31.80 o 
   7  11   4       83.31       48.96     24.11 o 
  -6  12   4     1058.65     1017.23     30.01 o 
  -5  12   4     2032.56     1835.15     98.93 o 
  -4  12   4      209.62      251.69     27.30 o 
  -3  12   4     1885.17     2024.05     42.77 o 
  -2  12   4     1758.52     1737.91     41.27 o 
  -1  12   4        0.69       -1.49     26.31 o 
   0  12   4     2437.83     2785.23     42.80 o 
   1  12   4     1115.80     1263.66     31.31 o 
   2  12   4       23.68       23.33     37.23 o 
   3  12   4     1622.50     1854.93     43.25 o 
   4  12   4      877.04      933.43     31.30 o 
   5  12   4      179.32      201.05     28.79 o 
  -4  13   4      723.62      782.27     42.22 o 
  -3  13   4      634.03      493.66     30.29 o 
  -2  13   4     2206.55     2163.35     35.82 o 
  -1  13   4      141.52       67.51     39.71 o 
   0  13   4      809.95      728.71     30.80 o 
   1  13   4     1796.41     1695.56     34.31 o 
   2  13   4       14.33       -4.96     39.21 o 
   3  13   4      901.44      964.23     42.23 o 
   2 -14   5     1228.09     1015.58    115.04 o 
  -5 -13   5       75.73       71.97     51.62 o 
  -4 -13   5     1611.44     1324.35     71.59 o 
  -3 -13   5      591.96      512.52     68.53 o 
  -2 -13   5      451.56      449.88     68.03 o 
  -1 -13   5     1851.55     1840.44     81.55 o 
   0 -13   5      500.20      455.86     59.09 o 
   1 -13   5      646.71      564.20     53.14 o 
   2 -13   5     1686.98     1326.87    123.30 o 
   3 -13   5      105.54      101.35     30.99 o 
   4 -13   5      642.46      492.48     30.90 o 
   5 -13   5     1282.21      994.66     34.06 o 
  -6 -12   5      713.04      632.91    112.00 o 
  -5 -12   5       42.84       77.45     23.59 o 
  -4 -12   5     1376.89     1278.39    128.87 o 
  -3 -12   5     1001.41     1061.10     63.66 o 
  -2 -12   5       34.73       11.65     28.37 o 
  -1 -12   5     2026.07     2023.78    115.42 o 
   0 -12   5      947.37      832.84     29.21 o 
   1 -12   5      444.04      395.11     96.83 o 
   2 -12   5     1824.51     2118.55     57.69 o 
   3 -12   5      746.91      685.97     40.23 o 
   4 -12   5      376.89      580.93     47.67 o 
   5 -12   5     1486.92     1355.05     47.22 o 
   6 -12   5      308.12      272.57     29.49 o 
  -7 -11   5      577.06      598.40     39.98 o 
  -6 -11   5     1242.56     1148.69     71.31 o 
  -5 -11   5       93.73      109.06     18.66 o 
  -4 -11   5      977.74      859.14    144.65 o 
  -3 -11   5     2194.48     2117.37     62.57 o 
  -2 -11   5        6.05       26.63     19.85 o 
  -1 -11   5     1800.72     1764.03     43.81 o 
   0 -11   5     1768.98     1698.52     25.38 o 
   1 -11   5      487.00      389.95     31.53 o 
   2 -11   5     2089.65     1759.14    151.50 o 
   4 -11   5       56.84       74.95     36.23 o 
   5 -11   5     2351.90     2359.54     46.77 o 
   6 -11   5      991.44      919.24     36.27 o 
   7 -11   5      239.08      163.17     22.87 o 
  -8 -10   5      567.40      616.95     47.18 o 
  -7 -10   5      117.82      142.40     22.06 o 
  -6 -10   5     2064.39     2146.80     86.80 o 
  -5 -10   5      429.36      496.19     43.95 o 
  -4 -10   5      594.92      521.06     21.92 o 
  -3 -10   5     3549.51     3667.66    353.62 o 
  -2 -10   5      460.02      482.41     34.83 o 
  -1 -10   5     1955.13     1930.75     25.69 o 
   0 -10   5     3382.95     3365.91    107.27 o 
   1 -10   5      128.78      172.78     20.75 o 
   2 -10   5     3587.20     3221.95     36.39 o 
   3 -10   5     1846.32     1781.22     29.00 o 
   4 -10   5       98.13       98.03     20.20 o 
   5 -10   5     2262.89     2403.39     44.29 o 
   6 -10   5     2183.64     2513.91     44.28 o 
   7 -10   5        3.13       74.11     26.14 o 
   8 -10   5     1398.32     1441.94    166.26 o 
  -9  -9   5      679.78      629.81     29.67 o 
  -8  -9   5     1240.68     1432.87     68.90 o 
  -7  -9   5        6.09       53.67     21.10 o 
  -6  -9   5     1240.13     1317.84     23.33 o 
  -5  -9   5      934.17      993.88    104.26 o 
  -4  -9   5      201.80      253.10     20.04 o 
  -3  -9   5     6198.31     5961.05    926.03 o 
  -2  -9   5     1491.55     1631.94    189.97 o 
  -1  -9   5     1742.87     1698.24    159.20 o 
   0  -9   5     4314.97     4169.65    302.53 o 
   1  -9   5      638.50      649.18     30.30 o 
   2  -9   5      530.19      556.98     35.42 o 
   3  -9   5     2855.31     3168.39     31.68 o 
   4  -9   5      105.62      133.89     45.92 o 
   5  -9   5     2100.83     2363.96     42.79 o 
   6  -9   5     3399.28     4322.86     47.83 o 
   7  -9   5        2.21      -10.92     24.82 o 
   8  -9   5     1356.35     1479.41     29.52 o 
   9  -9   5     1092.45     1190.00    118.01 o 
 -10  -8   5      280.58      270.21     38.23 o 
  -9  -8   5      611.94      588.07     55.38 o 
  -8  -8   5     1020.49     1115.77    161.45 o 
  -7  -8   5      171.72      236.41     21.01 o 
  -6  -8   5      995.58     1163.87     72.64 o 
  -5  -8   5     3275.78     3970.85    290.10 o 
  -4  -8   5      172.61      203.94     30.52 o 
  -3  -8   5     1972.99     1896.89    329.68 o 
  -2  -8   5     4934.37     4817.35    379.11 o 
  -1  -8   5      186.31      255.05     33.50 o 
   0  -8   5     3926.13     3916.63    253.44 o 
   1  -8   5     2536.83     2496.42    197.29 o 
   2  -8   5      562.43      581.16     25.64 o 
   3  -8   5     2039.39     1524.53    269.02 o 
   4  -8   5     1062.17      918.24    166.75 o 
   5  -8   5      305.60      297.65     25.57 o 
   6  -8   5     3869.13     4165.06     46.37 o 
   7  -8   5      680.41      790.26     37.75 o 
   8  -8   5     1367.02     1513.63     29.00 o 
   9  -8   5     1476.39     1685.15    122.78 o 
  10  -8   5       26.56       67.65     63.03 o 
 -10  -7   5      427.97      428.50     44.44 o 
  -9  -7   5      229.04      270.21     31.04 o 
  -8  -7   5     1821.59     1870.10    243.69 o 
  -7  -7   5      915.05      890.27     79.02 o 
  -6  -7   5     1363.33     1202.63    169.56 o 
  -5  -7   5     4132.14     4613.09    256.78 o 
  -4  -7   5      496.00      471.35     18.03 o 
  -3  -7   5     2813.07     2933.75    318.10 o 
  -2  -7   5     4379.31     4584.31    424.58 o 
  -1  -7   5       86.27      137.81     22.18 o 
   0  -7   5     5704.38     5779.80    348.89 o 
   1  -7   5     4468.90     4114.39    541.57 o 
   2  -7   5        3.56       27.94     23.36 o 
   3  -7   5     3644.07     3917.82     76.11 o 
   4  -7   5     1907.85     1810.39    349.36 o 
   5  -7   5       64.50      124.13     67.51 o 
   6  -7   5     2983.62     2900.44    374.14 o 
   7  -7   5     1035.49      780.19     27.33 o 
   8  -7   5      744.50      673.08     27.32 o 
   9  -7   5     1856.39     1762.65    308.58 o 
  10  -7   5      308.34      359.49     78.69 o 
 -11  -6   5     1256.59     1014.26    107.09 o 
 -10  -6   5      983.44     1065.69    131.41 o 
  -9  -6   5       31.24        9.64     24.52 o 
  -8  -6   5     1175.37     1352.99    117.82 o 
  -7  -6   5      767.86      875.29     55.60 o 
  -6  -6   5      368.72      344.43     28.02 o 
  -5  -6   5     5502.01     6655.10    553.01 o 
  -4  -6   5     1735.86     1983.79    183.75 o 
  -3  -6   5     2450.01     2426.30    401.12 o 
  -2  -6   5    11679.42    13041.59   1278.48 o 
  -1  -6   5     1184.81     1341.69    114.61 o 
   0  -6   5     2954.05     2730.58    408.63 o 
   1  -6   5     5034.89     5054.82    338.46 o 
   2  -6   5       82.10      152.93     31.83 o 
   3  -6   5     3809.56     3529.19    490.17 o 
   4  -6   5     4396.78     4697.71    226.08 o 
   5  -6   5      485.79      435.70     52.15 o 
   6  -6   5     3092.85     2431.68     62.79 o 
   7  -6   5     2271.82     2893.25     40.81 o 
   8  -6   5       63.33      105.23     25.81 o 
   9  -6   5     1917.25     1553.12     25.86 o 
  10  -6   5      431.33      445.79     82.92 o 
  11  -6   5       61.07       77.73     23.14 o 
 -11  -5   5      470.98      660.86    101.05 o 
 -10  -5   5     1555.55     2046.36    216.52 o 
  -9  -5   5       99.82      151.59     41.25 o 
  -8  -5   5     1965.38     2199.23    171.49 o 
  -7  -5   5     3773.15     4478.87    251.67 o 
  -6  -5   5       87.49       85.94     16.85 o 
  -5  -5   5     4793.81     5578.48    362.08 o 
  -4  -5   5     3498.07     3716.72    204.47 o 
  -3  -5   5       13.26        0.16     19.22 o 
  -2  -5   5    10922.30    12033.10   1319.06 o 
  -1  -5   5     5690.05     5584.56   1027.40 o 
   0  -5   5     2569.95     2612.34    485.70 o 
   1  -5   5     6963.45     6591.50   1066.33 o 
   2  -5   5     1098.59     1072.75     91.79 o 
   3  -5   5     2021.01     2168.88     55.48 o 
   4  -5   5     9787.50     8616.77   1062.33 o 
   5  -5   5     2219.74     1702.45     24.37 o 
   6  -5   5      506.31      517.23     26.61 o 
   7  -5   5     2742.93     3389.89     41.84 o 
   8  -5   5       19.75       31.27     24.32 o 
   9  -5   5     1049.63      776.29     19.83 o 
  10  -5   5     1435.08     1504.07     29.33 o 
  11  -5   5       18.62       54.86     28.79 o 
 -11  -4   5      274.66      313.99     58.58 o 
 -10  -4   5     2267.37     2631.49     93.82 o 
  -9  -4   5      368.56      362.95     33.94 o 
  -8  -4   5     1526.12     1523.93    208.09 o 
  -7  -4   5     4046.97     4593.47    123.50 o 
  -6  -4   5     1670.13     1822.72     68.08 o 
  -5  -4   5     4075.90     4750.18    366.31 o 
  -4  -4   5     8514.74     9679.34    414.67 o 
  -3  -4   5      373.34      404.75     63.68 o 
  -2  -4   5     7000.10     6931.29   1236.90 o 
  -1  -4   5     7764.96     8070.65    805.47 o 
   0  -4   5      824.15      818.45    161.97 o 
   1  -4   5     9011.97     8951.90   1478.29 o 
   2  -4   5     8395.70     8752.53    861.74 o 
   3  -4   5     1832.44     1767.59    211.03 o 
   4  -4   5     7400.41     6929.29    976.41 o 
   5  -4   5     4586.23     4064.48    275.94 o 
   6  -4   5      148.29      123.39     20.60 o 
   7  -4   5     4042.35     3913.16    783.66 o 
   8  -4   5      760.44      948.86     37.26 o 
   9  -4   5     1382.73     1730.92     67.11 o 
  10  -4   5     1515.24     1947.92     29.70 o 
  11  -4   5      131.62      102.64     93.82 o 
 -11  -3   5       74.85       83.44     24.01 o 
 -10  -3   5     1489.72     1917.83    132.38 o 
  -9  -3   5     1157.59     1117.08    136.20 o 
  -8  -3   5      974.06      997.64    115.66 o 
  -7  -3   5     3887.87     4038.54    256.33 o 
  -6  -3   5     1505.72     1501.07    189.30 o 
  -5  -3   5     1766.20     1744.09    153.85 o 
  -4  -3   5     6864.37     6246.83   1065.86 o 
  -3  -3   5      131.66      165.59     77.45 o 
  -2  -3   5     1702.33     1337.21    114.33 o 
  -1  -3   5     6799.76     6161.71    323.36 o 
   0  -3   5      169.42      250.83     24.83 o 
   1  -3   5    10052.97     9580.33    478.22 o 
   2  -3   5     9184.22     7342.35    554.94 o 
   3  -3   5        0.00       44.65     16.19 o 
   4  -3   5     6292.75     6252.43    545.20 o 
   5  -3   5     1183.01     1231.04     69.87 o 
   6  -3   5      129.63      112.65     25.88 o 
   7  -3   5     4414.72     4786.76   1061.04 o 
   8  -3   5     2761.87     2180.95     30.38 o 
   9  -3   5      238.52      310.78     35.25 o 
  10  -3   5     1652.77     1634.72    445.26 o 
  11  -3   5      266.33      345.29     51.63 o 
 -12  -2   5      903.35      754.07     44.96 o 
 -11  -2   5       32.90       24.49     26.85 o 
 -10  -2   5     1276.09     1310.05     45.31 o 
  -9  -2   5     1875.99     2288.81    127.66 o 
  -8  -2   5        2.08       39.53     16.55 o 
  -7  -2   5     3239.37     3869.34     98.54 o 
  -6  -2   5     3825.07     3261.40    623.84 o 
  -5  -2   5      740.05      851.10     25.12 o 
  -4  -2   5    12215.64    11285.19   1524.23 o 
  -3  -2   5     1572.94     1699.74    100.34 o 
  -2  -2   5     1689.32     1509.23    216.25 o 
  -1  -2   5    11749.34    11540.26    271.63 o 
   0  -2   5     6355.82     5003.06    718.04 o 
   1  -2   5     9069.81     8302.34    136.46 o 
   2  -2   5     6934.45     6042.85   1234.96 o 
   3  -2   5     2946.68     2990.78     62.17 o 
   4  -2   5     3603.79     3448.86    571.13 o 
   5  -2   5     2522.55     2867.72     32.25 o 
   6  -2   5       75.10       89.87     25.75 o 
   7  -2   5     5830.42     6720.89   1604.34 o 
   8  -2   5     5414.89     6633.17     48.48 o 
   9  -2   5       37.27       12.41     34.74 o 
  10  -2   5     1009.89      836.23    228.31 o 
  11  -2   5      717.85      679.52     93.63 o 
 -12  -1   5     1594.41     1234.18     52.69 o 
 -11  -1   5      344.28      414.87     76.71 o 
 -10  -1   5      561.50      585.76     50.97 o 
  -9  -1   5     2382.38     2273.16    189.02 o 
  -8  -1   5       30.41       47.38     14.73 o 
  -7  -1   5     5912.71     6292.13    443.95 o 
  -6  -1   5     4824.61     5173.27     98.02 o 
  -5  -1   5      168.04      133.00     17.37 o 
  -4  -1   5    14559.90    16056.10    169.68 o 
  -3  -1   5     4836.26     4405.57    621.18 o 
  -2  -1   5      101.64      150.19     24.22 o 
  -1  -1   5    11768.38     8058.34     59.81 o 
   0  -1   5    12803.57    10921.07   1588.48 o 
   1  -1   5     4502.02     4529.44    140.06 o 
   2  -1   5    16520.54    14094.43   1731.85 o 
   3  -1   5      162.67      143.22     16.84 o 
   4  -1   5      946.12      959.74     29.58 o 
   5  -1   5     6373.93     5020.93     39.14 o 
   6  -1   5      506.39      428.66     24.84 o 
   7  -1   5     1621.96     1271.24     45.77 o 
   8  -1   5     4716.41     5279.43     45.94 o 
   9  -1   5       54.50       10.71     17.37 o 
  10  -1   5     1308.83     1389.98    237.09 o 
  11  -1   5      654.31      843.96     28.26 o 
 -12   0   5     1181.80     1220.84     71.55 o 
 -11   0   5      769.93      999.06    179.32 o 
 -10   0   5       40.44       71.87     18.43 o 
  -9   0   5     1352.07     1735.99     31.99 o 
  -8   0   5     2195.00     1751.87     42.31 o 
  -7   0   5     4083.22     4224.79    109.83 o 
  -6   0   5     7596.00     8098.20     36.23 o 
  -5   0   5      210.27      191.56     39.22 o 
  -4   0   5     3033.83     2589.25    376.96 o 
  -3   0   5     9042.71     8329.40   1257.64 o 
  -2   0   5       30.76       52.19     24.02 o 
  -1   0   5     5658.81     4696.37    779.50 o 
   0   0   5    19343.04    18201.34    603.72 o 
   1   0   5      230.20      171.59     48.67 o 
   2   0   5     9209.81     8337.80   1119.38 o 
   3   0   5     4616.56     4840.96     33.14 o 
   4   0   5      424.47      436.29     31.54 o 
   5   0   5     7108.11     5314.49     40.69 o 
   6   0   5     1585.79     1290.12     27.86 o 
   7   0   5      387.58      260.71     23.84 o 
   8   0   5     2390.99     2598.28     40.33 o 
   9   0   5      538.16      610.08     71.27 o 
  10   0   5     1543.08     1604.14    226.71 o 
  11   0   5     1483.54     1818.36    102.15 o 
 -12   1   5     1238.76     1037.86     33.54 o 
 -11   1   5     1558.09     1615.06    170.77 o 
 -10   1   5       10.04       33.05     15.78 o 
  -9   1   5     2323.79     2143.40    415.59 o 
  -8   1   5     1980.21     1976.10    276.92 o 
  -7   1   5       78.97      190.67     53.36 o 
  -6   1   5     5358.37     5210.84   1004.20 o 
  -5   1   5     1314.49     1145.81    149.98 o 
  -4   1   5     1236.39     1256.25     81.09 o 
  -3   1   5     7943.78     7971.30    188.76 o 
  -2   1   5      761.16      732.99     52.95 o 
  -1   1   5     3146.81     2926.85    154.57 o 
   0   1   5    14431.97    13319.44    744.92 o 
   1   1   5     3711.42     3924.16    308.78 o 
   2   1   5     7161.43     6253.26    651.75 o 
   3   1   5     3384.85     3423.49     76.97 o 
   4   1   5       34.80       13.56     18.36 o 
   5   1   5     4779.99     5072.83     46.53 o 
   6   1   5     4016.84     4670.57     45.94 o 
   7   1   5        6.32       26.80     24.32 o 
   8   1   5     1802.37     1560.66     54.22 o 
   9   1   5     1251.83     1512.31     92.95 o 
  10   1   5      254.34      287.39     26.46 o 
  11   1   5     1200.69     1477.95    133.18 o 
 -12   2   5      255.17      196.42     27.35 o 
 -11   2   5      957.90      853.92     28.32 o 
 -10   2   5        2.06       57.08     36.23 o 
  -9   2   5     3026.81     2981.38    492.63 o 
  -8   2   5     6160.40     6328.44     99.05 o 
  -7   2   5        4.21        9.35     22.99 o 
  -6   2   5     6119.70     5655.54   1096.58 o 
  -5   2   5     3119.02     2662.27    393.90 o 
  -4   2   5      229.05      245.89     24.05 o 
  -3   2   5     7511.57     7634.00    241.36 o 
  -2   2   5     2542.41     1957.66    284.49 o 
  -1   2   5     2716.44     2130.02    170.57 o 
   0   2   5    15448.30    14394.22   1002.79 o 
   1   2   5     4081.62     3381.83    271.29 o 
   2   2   5     6234.73     6450.98    447.43 o 
   3   2   5    10363.33     9591.65   1810.75 o 
   4   2   5      405.23      528.72     55.88 o 
   5   2   5     2251.27     2273.09     40.35 o 
   6   2   5     6050.92     7025.63     52.58 o 
   7   2   5      217.64      177.29     21.01 o 
   8   2   5     1753.03     1922.82    388.98 o 
   9   2   5     1391.46     1458.91    249.56 o 
  10   2   5       26.13       49.80     20.82 o 
  11   2   5     1049.81     1184.84     86.45 o 
 -11   3   5     1244.14     1333.34     41.74 o 
 -10   3   5       26.14       83.38     25.31 o 
  -9   3   5     2409.23     2262.66    415.35 o 
  -8   3   5     5870.33     6432.05    161.24 o 
  -7   3   5      736.79      626.19    122.47 o 
  -6   3   5     3489.49     3205.78    409.08 o 
  -5   3   5     5311.97     5714.35    137.15 o 
  -4   3   5      212.19      317.70     45.18 o 
  -3   3   5     4891.32     4424.55    655.50 o 
  -2   3   5     5543.10     4514.23    596.81 o 
  -1   3   5      325.97      270.51     46.94 o 
   0   3   5     6981.95     5291.77     57.43 o 
   1   3   5     9775.81     9521.79    847.47 o 
   2   3   5     3195.14     2954.18    161.84 o 
   3   3   5     7302.50     7965.76    493.52 o 
   4   3   5      701.46      689.23     36.77 o 
   5   3   5      404.20      412.71     35.26 o 
   6   3   5     3985.31     4226.01     45.42 o 
   7   3   5      905.61     1042.39    143.86 o 
   8   3   5      759.72      948.80    117.34 o 
   9   3   5     1886.34     1781.13    210.55 o 
  10   3   5        8.13       84.16     21.02 o 
  11   3   5      476.89      634.88     59.59 o 
 -11   4   5     1526.79     1298.90     31.32 o 
 -10   4   5     1207.53     1289.13     40.25 o 
  -9   4   5      397.98      519.39     35.75 o 
  -8   4   5     4623.95     4760.43     72.87 o 
  -7   4   5     3553.34     3880.28    202.45 o 
  -6   4   5     4771.15     3989.67    568.38 o 
  -5   4   5     7151.50     7582.61    424.22 o 
  -4   4   5      906.22      928.05     72.82 o 
  -3   4   5     3853.71     3993.43    220.13 o 
  -2   4   5    10962.37    10809.52    702.74 o 
  -1   4   5     2715.09     2465.92    189.10 o 
   0   4   5     6722.38     5667.27    560.20 o 
   1   4   5     9740.68     9459.07   1360.88 o 
   2   4   5       16.76       29.58     22.28 o 
   3   4   5     5976.55     5718.12    505.74 o 
   4   4   5     4554.40     4636.31     48.50 o 
   5   4   5      177.60      155.89     33.76 o 
   6   4   5     4134.49     4047.20    436.02 o 
   7   4   5     1856.47     1549.70     70.65 o 
   8   4   5      607.69      748.56     55.94 o 
   9   4   5     1173.95     1368.56    160.97 o 
  10   4   5      567.38      752.56     37.25 o 
  11   4   5      334.46      262.76     37.73 o 
 -11   5   5     1459.79     1497.85    360.61 o 
 -10   5   5     1517.21     1658.37     42.75 o 
  -9   5   5        8.08      -36.23     36.23 o 
  -8   5   5     1959.46     2127.69     28.14 o 
  -7   5   5     1727.87     2014.24    118.13 o 
  -6   5   5      822.64      956.46     25.84 o 
  -5   5   5     9051.14     7603.13    889.96 o 
  -4   5   5     1302.97     1207.91    153.67 o 
  -3   5   5     1345.74     1098.85    116.15 o 
  -2   5   5    10721.92    10699.15    798.57 o 
  -1   5   5     1750.03     1596.48     86.63 o 
   0   5   5     3107.77     2783.82    327.40 o 
   1   5   5     6190.41     5866.25    953.52 o 
   2   5   5     1257.06     1476.92    221.83 o 
   3   5   5     5099.20     4579.69     51.04 o 
   4   5   5     3546.96     3521.89     47.90 o 
   5   5   5      212.93      175.75     24.33 o 
   6   5   5     3522.03     3780.95     37.90 o 
   7   5   5     1919.09     2017.46     90.74 o 
   8   5   5       42.61       64.87     20.62 o 
   9   5   5     1773.40     2069.63     99.76 o 
  10   5   5      735.97      663.52     77.02 o 
 -10   6   5     1951.96     2161.84     45.26 o 
  -9   6   5      122.96       69.00     26.80 o 
  -8   6   5     1694.07     1336.70     29.34 o 
  -7   6   5     1385.85     1647.91    133.74 o 
  -6   6   5      243.17      225.90     24.22 o 
  -5   6   5     6444.34     5536.53    177.49 o 
  -4   6   5     2707.39     2679.28    198.06 o 
  -3   6   5       39.75       56.83     24.38 o 
  -2   6   5     7818.09     7622.70    514.74 o 
  -1   6   5     2795.69     2798.87    303.88 o 
   0   6   5     1177.60     1134.43     87.02 o 
   1   6   5     4084.61     3811.04    699.66 o 
   2   6   5     1478.37     1413.85    186.55 o 
   3   6   5     2515.49     2106.85     42.84 o 
   4   6   5     6884.47     6668.47     57.63 o 
   5   6   5      553.72      558.19     25.61 o 
   6   6   5     1180.19      918.25     18.04 o 
   7   6   5     2455.52     2501.82    100.19 o 
   8   6   5       22.51       55.83     17.88 o 
   9   6   5      764.65      747.32     86.70 o 
  10   6   5      803.94      816.00    130.52 o 
 -10   7   5     1468.10     1229.22    426.22 o 
  -9   7   5      408.54      346.08     39.72 o 
  -8   7   5      686.72      494.71     28.31 o 
  -7   7   5     3557.53     4067.21     45.85 o 
  -6   7   5      297.43      277.60     58.34 o 
  -5   7   5     3450.64     3791.81    180.72 o 
  -4   7   5     3508.21     3526.78    232.13 o 
  -3   7   5      114.75      132.84     23.86 o 
  -2   7   5     3285.14     3125.86    114.45 o 
  -1   7   5     5186.56     5273.56    394.35 o 
   0   7   5       33.61       30.43     24.73 o 
   1   7   5     4539.93     4533.78    856.38 o 
   2   7   5     2476.78     1817.04     52.30 o 
   3   7   5      158.54      164.32     42.20 o 
   4   7   5     5582.13     5994.01    833.25 o 
   5   7   5      838.88      736.84     35.25 o 
   6   7   5      156.21      166.28     19.31 o 
   7   7   5     2219.73     2493.24     63.13 o 
   8   7   5      298.68      296.29     26.54 o 
   9   7   5      465.59      450.23     89.03 o 
  10   7   5      748.22      614.85     56.91 o 
  -9   8   5     1406.40     1165.50     32.56 o 
  -8   8   5      471.72      488.13     39.73 o 
  -7   8   5     1998.78     2195.64     43.28 o 
  -6   8   5     1746.66     1851.57     41.78 o 
  -5   8   5     1133.25     1295.70     40.26 o 
  -4   8   5     7208.42     7556.32    619.54 o 
  -3   8   5       75.28       96.41     26.47 o 
  -2   8   5     2714.05     2828.19     36.10 o 
  -1   8   5     5473.20     5583.35    162.01 o 
   0   8   5      290.01      313.06     44.69 o 
   1   8   5     1961.97     1793.02     61.21 o 
   2   8   5     4624.33     3942.61     70.41 o 
   3   8   5       58.85       48.90     20.75 o 
   4   8   5     3134.37     3277.52    229.38 o 
   5   8   5     1452.10     1423.01     80.05 o 
   6   8   5      383.59      366.62     21.58 o 
   7   8   5     1678.08     1788.08     70.55 o 
   8   8   5      714.61      670.87     34.81 o 
   9   8   5      226.85      244.93     44.42 o 
  -9   9   5     1213.23      963.52     43.73 o 
  -8   9   5        1.81       -5.46     27.18 o 
  -7   9   5     2731.14     2784.96     86.36 o 
  -6   9   5     1860.20     1874.50     44.26 o 
  -5   9   5       82.96      195.57     36.73 o 
  -4   9   5     2841.44     3148.37     48.80 o 
  -3   9   5     1978.49     2096.58     51.25 o 
  -2   9   5      488.48      476.76     45.19 o 
  -1   9   5     2369.88     2679.24     76.66 o 
   1   9   5     2302.76     2500.28     31.86 o 
   2   9   5     2121.90     2434.91     32.35 o 
   3   9   5      946.19     1016.97    101.62 o 
   4   9   5     1058.17      887.75     63.07 o 
   5   9   5     2495.74     2585.92    266.36 o 
   6   9   5        8.13       38.39     21.20 o 
   7   9   5      913.89      920.53     69.19 o 
   8   9   5      484.40      418.29     42.53 o 
  -8  10   5      144.62      159.93     28.78 o 
  -7  10   5     1484.44     1467.09     31.34 o 
  -6  10   5     2979.44     3173.47    112.27 o 
  -5  10   5       34.57       -0.78     36.98 o 
  -4  10   5     2713.05     2852.54    117.49 o 
  -3  10   5     1750.93     1881.99     26.64 o 
  -2  10   5       90.93       85.11     22.88 o 
  -1  10   5     1916.71     1829.62     40.29 o 
   0  10   5     1831.93     1884.66     39.29 o 
   1  10   5      583.49      680.93     26.32 o 
   2  10   5     4152.24     4036.65     37.40 o 
   3  10   5     1230.44     1408.55     39.76 o 
   4  10   5      241.90      274.04     25.82 o 
   5  10   5     1732.42     1790.87    238.81 o 
   6  10   5      145.91       79.59     42.78 o 
   7  10   5      404.08      393.69     35.94 o 
  -6  11   5     1652.12     1554.71     32.55 o 
  -5  11   5      220.95      194.26     28.55 o 
  -4  11   5     1643.39     1637.46     31.12 o 
  -3  11   5     2432.09     2466.29     34.34 o 
  -2  11   5        6.20       26.80     25.31 o 
  -1  11   5     1790.36     1671.96     40.28 o 
   0  11   5     1462.18     1492.39     38.28 o 
   1  11   5        6.15       78.92     35.24 o 
   2  11   5     1713.44     1900.52     42.27 o 
   3  11   5     1680.22     1749.23     42.26 o 
   4  11   5       21.98       65.52     37.23 o 
   5  11   5     1459.83     1502.14     44.24 o 
   6  11   5      319.70      311.29     30.29 o 
  -5  12   5      558.67      480.59     34.44 o 
  -4  12   5      800.70      736.65     30.30 o 
  -3  12   5     2562.88     2626.03     45.78 o 
  -2  12   5      247.39      223.40     37.73 o 
  -1  12   5      968.33      960.37     29.81 o 
   0  12   5     1605.84     1740.57     32.32 o 
   1  12   5      287.00      322.21     28.80 o 
   2  12   5     1130.58     1151.83     40.75 o 
   3  12   5     1274.21     1090.36     31.31 o 
   4  12   5        0.41       70.48     38.71 o 
   5  12   5      870.75      711.84     33.28 o 
  -3  13   5     2416.03     2182.06     35.82 o 
  -2  13   5      691.61      649.64     30.30 o 
  -1  13   5       80.50       98.28     39.21 o 
   0  13   5     1640.15     1432.76     44.25 o 
   1  13   5      380.86      351.53     40.71 o 
   2  13   5      343.85      348.04     29.29 o 
  -4 -13   6      759.60      705.85     44.15 o 
  -3 -13   6       80.40       24.32     51.24 o 
  -2 -13   6     1136.89     1113.42     77.39 o 
  -1 -13   6      660.03      584.19     71.44 o 
   0 -13   6      101.55       93.48     25.81 o 
   1 -13   6     1477.74     1276.27    294.52 o 
   2 -13   6      497.86      417.62     42.71 o 
   3 -13   6      268.73      222.91     41.70 o 
   4 -13   6     1868.84     1593.17     51.22 o 
  -6 -12   6      122.05      145.73     23.68 o 
  -5 -12   6      376.26      332.97     39.37 o 
  -4 -12   6     1448.84     1417.64     27.36 o 
  -3 -12   6       10.76       27.78     20.84 o 
  -2 -12   6      904.63      766.86    126.05 o 
  -1 -12   6     1267.71     1212.11     45.20 o 
   0 -12   6        6.55       56.36     18.88 o 
   1 -12   6     1684.98     1374.24    101.93 o 
   2 -12   6     1249.98     1032.74    347.89 o 
   4 -12   6     1711.03     1441.89     45.74 o 
   5 -12   6     1043.86      987.73     43.72 o 
   6 -12   6      266.72      181.39    101.03 o 
  -7 -11   6     1230.78     1140.98     26.37 o 
  -6 -11   6      344.18      383.72     60.95 o 
  -5 -11   6      371.98      378.16     27.21 o 
  -4 -11   6     1517.71     1252.34     49.47 o 
  -3 -11   6      275.23      278.45     18.67 o 
  -2 -11   6     1098.81     1047.61    202.06 o 
  -1 -11   6     1394.68     1353.23    105.55 o 
   0 -11   6      163.38      168.59     18.35 o 
   1 -11   6     1324.85     1194.64     83.51 o 
   2 -11   6     2366.41     1967.72     43.79 o 
   3 -11   6        1.55      -20.05     28.29 o 
   4 -11   6     1180.33     1059.09     58.64 o 
   5 -11   6     1627.41     1492.03     43.75 o 
   6 -11   6      149.46      266.57     38.22 o 
   7 -11   6     1103.76      944.32     31.27 o 
  -8 -10   6       58.84       46.83     20.11 o 
  -7 -10   6     1393.02     1297.62    153.27 o 
  -6 -10   6     1249.84     1351.06    132.66 o 
  -5 -10   6      106.87      114.21     21.11 o 
  -4 -10   6     1175.34     1314.84    115.81 o 
  -3 -10   6     1754.63     1506.80     67.89 o 
  -2 -10   6      420.18      355.02     24.75 o 
  -1 -10   6     1876.69     1662.77     25.32 o 
   0 -10   6      899.49      824.42     43.97 o 
   1 -10   6      630.45      577.59     18.79 o 
   2 -10   6     2226.64     1994.85     94.95 o 
   3 -10   6      771.22      694.54     27.22 o 
   4 -10   6      876.80      800.26     27.40 o 
   5 -10   6     1829.83     1953.40    376.23 o 
   6 -10   6       63.65       69.99     26.80 o 
   7 -10   6     1202.98     1336.77     41.74 o 
   8 -10   6      476.06      442.17     35.50 o 
  -9  -9   6     1229.74     1323.63    163.82 o 
  -8  -9   6      104.98       98.12     36.35 o 
  -7  -9   6      522.87      585.09     34.04 o 
  -6  -9   6     1587.13     1544.02     92.28 o 
  -5  -9   6        8.28       22.17     25.11 o 
  -4  -9   6     3699.21     3699.99    409.23 o 
  -3  -9   6     3168.37     3323.68    210.91 o 
  -2  -9   6        0.68       48.91     22.88 o 
  -1  -9   6     4246.63     3991.16    237.77 o 
   0  -9   6     1170.34     1185.15     25.75 o 
   1  -9   6      258.84      272.28     19.87 o 
   2  -9   6     3581.07     3737.07     73.07 o 
   3  -9   6      524.93      525.69     59.18 o 
   4  -9   6      794.30      739.54     65.08 o 
   5  -9   6     3161.86     3093.90    858.31 o 
   6  -9   6      561.70      754.88     37.25 o 
   7  -9   6     1072.11     1359.50     40.75 o 
   8  -9   6     1019.09      778.97     37.26 o 
   9  -9   6       26.80      -24.99     40.95 o 
  -9  -8   6     1184.95     1154.33    131.53 o 
  -8  -8   6      425.66      515.25     73.81 o 
  -7  -8   6      369.38      378.23     33.15 o 
  -6  -8   6     2271.44     2247.25    261.72 o 
  -5  -8   6       89.71      154.45     19.96 o 
  -4  -8   6     1524.39     1419.53    138.25 o 
  -3  -8   6     5179.41     5786.10    499.53 o 
  -2  -8   6      757.36      814.11     61.30 o 
  -1  -8   6     2841.12     2797.63    241.77 o 
   0  -8   6     3209.47     2804.83    267.35 o 
   1  -8   6        1.97       36.88     19.00 o 
   2  -8   6     1841.58     2025.90     67.02 o 
   3  -8   6     3388.58     3419.36    256.46 o 
   4  -8   6      124.11      140.10     24.04 o 
   5  -8   6     3128.08     2599.84     77.72 o 
   6  -8   6     2436.99     2719.25    633.12 o 
   7  -8   6      186.99      305.80     36.24 o 
   8  -8   6     1654.23     1333.98     31.82 o 
   9  -8   6      146.29      216.52     84.14 o 
 -10  -7   6       37.79       60.66     33.55 o 
  -9  -7   6     1463.35     1468.63    130.46 o 
  -8  -7   6     1106.74     1091.61     18.69 o 
  -7  -7   6       10.17      -11.04     22.49 o 
  -6  -7   6     3002.83     3265.62    168.56 o 
  -5  -7   6     1385.59     1107.21    183.51 o 
  -4  -7   6      887.27      919.87    128.00 o 
  -3  -7   6     3350.69     3133.90    491.77 o 
  -2  -7   6      800.13      829.10     66.23 o 
  -1  -7   6     1573.55     1400.47    120.31 o 
   0  -7   6     6560.26     6492.74    644.39 o 
   1  -7   6      290.18      296.88     19.67 o 
   2  -7   6     2267.56     2088.62    324.28 o 
   3  -7   6     7597.82     8285.73    188.48 o 
   4  -7   6      729.54      631.46     48.48 o 
   5  -7   6     1209.40     1273.21    145.90 o 
   6  -7   6     1774.02     2023.50    321.32 o 
   7  -7   6        5.38       83.38     35.74 o 
   8  -7   6     1887.69     2087.88     42.27 o 
   9  -7   6      586.01      797.38    155.44 o 
  10  -7   6        7.06        5.11     50.13 o 
 -10  -6   6       32.61       51.63     19.73 o 
  -9  -6   6     1027.49     1164.30     90.97 o 
  -8  -6   6     2047.06     1933.95    259.32 o 
  -7  -6   6        4.72       39.04     17.27 o 
  -6  -6   6     2217.25     2698.91    147.86 o 
  -5  -6   6     4851.96     4227.10    287.31 o 
  -4  -6   6      209.41      225.08     19.77 o 
  -3  -6   6     3855.68     4286.79    251.14 o 
  -2  -6   6     4131.96     3765.86    623.12 o 
  -1  -6   6     1955.75     2099.08    190.69 o 
   0  -6   6     6561.65     5754.28    734.82 o 
   1  -6   6     1177.75      971.83    194.60 o 
   2  -6   6      761.62      706.54     89.23 o 
   3  -6   6     7544.53     8196.02    220.39 o 
   4  -6   6     3446.62     3931.45     94.07 o 
   5  -6   6     1086.68     1170.14     26.30 o 
   6  -6   6     3728.86     3072.46    170.30 o 
   7  -6   6       52.37       56.23     24.04 o 
   8  -6   6     1555.99     1796.37     39.78 o 
   9  -6   6     1131.22     1577.24     41.24 o 
  10  -6   6       32.31       85.88     21.76 o 
 -11  -5   6      885.18      963.03     73.02 o 
 -10  -5   6      496.35      532.70     56.50 o 
  -9  -5   6      985.98     1050.83    143.80 o 
  -8  -5   6     2220.61     2437.21    197.60 o 
  -7  -5   6       94.22      140.13     19.77 o 
  -6  -5   6     3134.30     3627.48    111.03 o 
  -5  -5   6     3551.99     3420.88    415.82 o 
  -4  -5   6      806.10      909.71     57.79 o 
  -3  -5   6     2936.35     2935.22    496.64 o 
  -2  -5   6     4192.86     4008.50    526.43 o 
  -1  -5   6      833.92     1073.27    105.00 o 
   0  -5   6     9690.91     8597.85   1667.19 o 
   1  -5   6     1608.94     1385.73    280.52 o 
   2  -5   6      326.84      293.59     25.84 o 
   3  -5   6     4175.55     4600.42    154.74 o 
   4  -5   6     3599.45     3548.04    347.01 o 
   5  -5   6     1471.83     1586.10    304.38 o 
   6  -5   6     4132.29     3544.67     80.84 o 
   7  -5   6      640.54      782.50    171.86 o 
   8  -5   6     1053.59     1218.48     38.26 o 
   9  -5   6     1668.82     2039.64     42.26 o 
  10  -5   6       86.43       91.30     45.17 o 
  11  -5   6      252.21      198.58     30.28 o 
 -11  -4   6      931.90      797.61    126.29 o 
 -10  -4   6     1286.02     1378.33    186.18 o 
  -9  -4   6       92.32       93.16     28.04 o 
  -8  -4   6     2492.21     2407.79    300.23 o 
  -7  -4   6      762.68      629.45     25.17 o 
  -6  -4   6      506.18      553.51     87.05 o 
  -5  -4   6     7079.93     7354.56   1106.02 o 
  -4  -4   6     2869.64     3078.62    171.21 o 
  -3  -4   6     2321.86     2191.32    287.24 o 
  -2  -4   6     6018.07     6400.27    677.25 o 
  -1  -4   6      292.46      274.22     19.30 o 
   0  -4   6     7136.55     6698.57    832.53 o 
   1  -4   6     5888.91     5466.81    588.20 o 
   2  -4   6      662.08      673.98    102.92 o 
   3  -4   6     2991.74     3350.35     88.07 o 
   4  -4   6     5560.26     6177.02    132.74 o 
   5  -4   6      547.89      418.70     28.81 o 
   6  -4   6     6088.46     6455.25   1672.05 o 
   7  -4   6     2347.33     1862.70     91.10 o 
   8  -4   6      329.06      447.86     36.25 o 
   9  -4   6     1990.50     2709.98     43.28 o 
  10  -4   6      551.13      578.54     59.34 o 
  11  -4   6      119.93      101.43     54.35 o 
 -11  -3   6      792.88      749.88     85.66 o 
 -10  -3   6     1151.67     1184.37     68.21 o 
  -9  -3   6        0.20        9.46     19.43 o 
  -8  -3   6     2845.57     2715.44    365.33 o 
  -7  -3   6     1020.62     1074.40    128.76 o 
  -6  -3   6      333.11      371.35     32.20 o 
  -5  -3   6     6137.77     6977.81    348.49 o 
  -4  -3   6     5031.86     5681.60    220.99 o 
  -3  -3   6     2324.92     2344.16    174.20 o 
  -2  -3   6     9363.34     7953.08    814.53 o 
  -1  -3   6     3426.59     2905.99    651.19 o 
   0  -3   6     3463.47     3317.49     33.24 o 
   1  -3   6     6965.13     5296.25    785.32 o 
   2  -3   6      623.29      649.59    152.80 o 
   3  -3   6     2060.17     2150.69    398.28 o 
   4  -3   6     7313.91     8204.92     52.06 o 
   5  -3   6      178.31      204.29     16.80 o 
   6  -3   6     3924.76     4427.65    508.81 o 
   7  -3   6     2921.14     2263.73    120.07 o 
   8  -3   6        0.43       -9.43     33.25 o 
   9  -3   6     1868.75     2563.97     41.28 o 
  10  -3   6      694.89      808.35    201.41 o 
  11  -3   6       16.61      120.53     61.54 o 
 -11  -2   6      469.37      501.07     91.89 o 
 -10  -2   6     1383.89     1287.21     58.06 o 
  -9  -2   6      149.52      181.54     35.84 o 
  -8  -2   6     1710.10     1718.30     87.73 o 
  -7  -2   6     2023.09     2180.65    122.43 o 
  -6  -2   6      132.65      157.36     43.93 o 
  -5  -2   6     3491.58     3928.33     95.08 o 
  -4  -2   6     5823.00     6507.44    164.95 o 
  -3  -2   6     1511.26     1473.64    138.62 o 
  -2  -2   6    13700.26    12000.15   1434.85 o 
  -1  -2   6     5555.64     4790.46    886.83 o 
   0  -2   6      364.39      324.79     17.20 o 
   1  -2   6     6019.83     4705.29    464.41 o 
   2  -2   6     2297.78     2260.21     45.62 o 
   3  -2   6      689.44      716.08     24.59 o 
   4  -2   6     6407.46     6593.42    788.52 o 
   5  -2   6     1365.16     1175.78    297.19 o 
   6  -2   6     3148.55     3058.11    712.96 o 
   7  -2   6     2790.85     2311.57    161.40 o 
   8  -2   6      340.68      349.56     33.76 o 
   9  -2   6      859.27      934.50     36.76 o 
  10  -2   6      915.38      822.15    406.14 o 
  11  -2   6        7.61        8.11     64.52 o 
 -11  -1   6       55.03       96.64     20.31 o 
 -10  -1   6     1581.13     1476.73    126.54 o 
  -9  -1   6      405.89      524.01     87.58 o 
  -8  -1   6      867.98      945.90     74.03 o 
  -7  -1   6     7567.37     6254.84    364.54 o 
  -6  -1   6      248.01      246.12     50.40 o 
  -5  -1   6      636.17      522.92     37.51 o 
  -4  -1   6     4172.27     3198.90     54.75 o 
  -3  -1   6      934.58      884.14    171.29 o 
  -2  -1   6     9724.36     6728.15    116.70 o 
  -1  -1   6     9750.90     8188.48   1623.56 o 
   0  -1   6       86.09      116.17     24.38 o 
   1  -1   6     9688.93     8051.92    952.51 o 
   2  -1   6      531.53      502.84     64.34 o 
   3  -1   6      249.15      246.63     19.38 o 
   4  -1   6     4472.08     4310.79    830.31 o 
   5  -1   6     3947.13     4379.31     83.66 o 
   6  -1   6      780.96      656.39     25.84 o 
   7  -1   6     3870.04     3797.95   1175.39 o 
   8  -1   6      338.00      322.74     24.83 o 
   9  -1   6      242.97      390.71     36.24 o 
  10  -1   6      946.97     1046.45    210.41 o 
  11  -1   6       42.09       48.95     43.93 o 
 -11   0   6       31.37       -5.77     17.18 o 
 -10   0   6     1915.43     1771.59    137.04 o 
  -9   0   6     1839.24     2056.87     62.42 o 
  -8   0   6      369.18      404.94     24.58 o 
  -7   0   6     7713.49     6180.87     88.52 o 
  -6   0   6     4347.42     3976.23    716.32 o 
  -5   0   6      346.76      285.00     17.21 o 
  -4   0   6     6336.83     4787.28     61.48 o 
  -3   0   6      816.59      865.22     25.13 o 
  -2   0   6     3787.99     2716.57     23.70 o 
  -1   0   6    10530.82     7638.60     97.47 o 
   0   0   6      129.84       89.81     27.06 o 
   1   0   6     5054.52     4381.71    399.63 o 
   2   0   6    26920.65    21044.48   1719.54 o 
   3   0   6       73.02       80.94     30.78 o 
   4   0   6     2845.73     3149.86     28.91 o 
   5   0   6     5170.46     5025.95    669.03 o 
   6   0   6      180.32      207.52     23.83 o 
   7   0   6     2498.59     2710.51     40.34 o 
   8   0   6     1263.87     1110.78     60.64 o 
   9   0   6      135.98      160.83     35.24 o 
  10   0   6     2132.74     1529.34    252.21 o 
  11   0   6      378.17      418.15     54.37 o 
 -11   1   6       27.87       -9.06     42.44 o 
 -10   1   6     1891.05     2178.84    106.18 o 
  -9   1   6     2787.82     2682.79    538.76 o 
  -8   1   6        3.30       39.73     20.60 o 
  -7   1   6     2249.44     2395.76    386.57 o 
  -6   1   6     2851.98     2703.31    428.38 o 
  -5   1   6      616.20      685.50     47.69 o 
  -4   1   6     4108.27     3847.04    521.88 o 
  -3   1   6    10596.93     8528.90    206.55 o 
  -2   1   6     3215.10     2901.12    504.31 o 
  -1   1   6     9117.25     7918.14   1611.96 o 
   0   1   6     1246.26     1204.39     90.32 o 
   1   1   6     1346.08     1111.00    201.58 o 
   2   1   6     6907.99     6040.18   1461.90 o 
   3   1   6     2401.22     2483.22    242.04 o 
   4   1   6     3770.53     3681.90    743.54 o 
   5   1   6     6464.64     7112.45     50.13 o 
   6   1   6      359.72      441.46     34.26 o 
   7   1   6     2077.11     1736.43     29.36 o 
   8   1   6     1296.34     1505.66    214.26 o 
   9   1   6       34.96       84.87     36.23 o 
  10   1   6      984.55     1219.60     29.15 o 
  11   1   6      803.40     1078.87     29.68 o 
 -11   2   6      421.89      467.20     56.36 o 
 -10   2   6     1066.37      995.20    109.07 o 
  -9   2   6     3494.83     3300.62    627.88 o 
  -8   2   6      576.19      437.03     32.53 o 
  -7   2   6     2333.29     2316.81    464.76 o 
  -6   2   6     4784.15     3819.31     24.56 o 
  -5   2   6        6.24       23.10     49.63 o 
  -4   2   6     5998.94     6095.20    404.59 o 
  -3   2   6     9846.39    10119.24    346.56 o 
  -2   2   6     1048.24      897.30    107.67 o 
  -1   2   6     6964.76     6707.30    412.94 o 
   0   2   6     9227.04     7809.88   1565.15 o 
   1   2   6      256.74      293.61     23.33 o 
   2   2   6     9598.14     6981.10    603.67 o 
   3   2   6     3557.90     3897.42    340.90 o 
   4   2   6     1710.47     1704.05    157.03 o 
   5   2   6     4673.80     5100.05     47.99 o 
   6   2   6     2669.33     2814.26     41.35 o 
   7   2   6      458.86      294.99     24.83 o 
   8   2   6     2253.44     2342.49    324.24 o 
   9   2   6      166.23      176.29     19.33 o 
  10   2   6      534.23      543.78    126.63 o 
  11   2   6      905.58      760.56     22.12 o 
 -11   3   6      567.73      423.11     28.31 o 
 -10   3   6      523.75      503.18    111.98 o 
  -9   3   6     3063.09     3197.06     30.28 o 
  -8   3   6      932.95      845.83     62.36 o 
  -7   3   6     1563.76     1299.87     19.87 o 
  -6   3   6     4170.20     4479.45    157.00 o 
  -5   3   6     1163.02     1110.94     90.49 o 
  -4   3   6     6438.62     5631.79    945.06 o 
  -3   3   6     4694.27     3758.75    189.63 o 
  -2   3   6     1135.54      885.82    119.37 o 
  -1   3   6     6639.03     6226.83    455.05 o 
   0   3   6     6588.27     6401.59    760.61 o 
   1   3   6      242.83      277.99     23.87 o 
   2   3   6     7948.76     7073.43   1643.86 o 
   3   3   6     4295.92     3784.10    197.48 o 
   4   3   6      345.42      269.76     52.64 o 
   5   3   6     3133.98     3337.71     43.88 o 
   6   3   6     1958.11     2131.44     39.81 o 
   7   3   6      189.15      176.73     35.25 o 
   8   3   6     2243.93     2525.85    284.15 o 
   9   3   6      449.91      439.22     58.58 o 
  10   3   6      224.33      213.32     53.12 o 
  11   3   6      760.17      575.82     97.35 o 
 -11   4   6      870.52      951.28     42.22 o 
 -10   4   6       43.95      117.14     37.72 o 
  -9   4   6     2234.52     2040.28    286.09 o 
  -8   4   6     1676.16     1412.86     20.55 o 
  -7   4   6      231.72      243.19     24.57 o 
  -6   4   6     6747.66     6944.65    313.51 o 
  -5   4   6      337.10      377.21     24.23 o 
  -4   4   6      631.63      613.92     25.12 o 
  -3   4   6     6329.83     6115.91    433.74 o 
  -2   4   6     3020.19     2956.83    231.98 o 
  -1   4   6     1907.47     1788.33    105.82 o 
   0   4   6    11324.69    10001.33   2354.61 o 
   1   4   6      112.04      114.97     22.99 o 
   2   4   6     4889.58     5038.25    560.20 o 
   3   4   6     5080.32     3982.79    330.73 o 
   4   4   6       10.57       79.91     34.25 o 
   5   4   6     3611.73     3936.91     45.40 o 
   6   4   6     2420.12     2615.99     42.32 o 
   7   4   6        2.93       41.19     24.92 o 
   8   4   6     1734.44     2060.00    250.90 o 
   9   4   6      957.32      957.11     51.34 o 
  10   4   6       48.39       34.63     39.28 o 
 -10   5   6      150.50      163.32     39.22 o 
  -9   5   6     1104.98      951.20     51.68 o 
  -8   5   6     2370.40     2015.61    129.64 o 
  -7   5   6       35.09       33.68     26.80 o 
  -6   5   6     2676.75     2875.42    237.07 o 
  -5   5   6     3138.89     2765.05    484.25 o 
  -4   5   6      364.77      382.67     25.10 o 
  -3   5   6     5570.97     5462.94    439.47 o 
  -2   5   6     4422.76     4514.94    270.89 o 
  -1   5   6      340.45      310.24     58.10 o 
   0   5   6     7768.08     6658.25    534.02 o 
   1   5   6     2448.39     2417.72    437.50 o 
   2   5   6      777.91      756.60     99.14 o 
   3   5   6     5799.88     5296.31    388.74 o 
   4   5   6      456.80      334.24     26.32 o 
   5   5   6     2344.07     2513.33     42.32 o 
   6   5   6     3494.57     3838.57     47.36 o 
   7   5   6      193.27      210.40     25.45 o 
   8   5   6     1060.76     1246.16     44.84 o 
   9   5   6     1270.57     1019.71     71.02 o 
  10   5   6       59.17      140.50     33.82 o 
 -10   6   6      895.80     1068.55     43.22 o 
  -9   6   6      612.10      673.94     39.73 o 
  -8   6   6     3499.52     3442.34    761.83 o 
  -7   6   6       21.54       65.84     29.53 o 
  -6   6   6     2352.30     2626.04    240.67 o 
  -5   6   6     4048.11     3426.96    300.86 o 
  -4   6   6      265.76      263.42     29.79 o 
  -3   6   6     2058.70     2154.38    130.17 o 
  -2   6   6     7686.81     7477.92    336.04 o 
  -1   6   6       14.81       44.83     28.04 o 
   0   6   6     6797.42     6402.28    769.16 o 
   1   6   6     2791.45     2632.06    506.12 o 
   2   6   6      391.53      347.13     33.52 o 
   3   6   6     4720.80     4118.32     49.96 o 
   4   6   6     1897.61     1693.30     41.30 o 
   5   6   6      515.24      539.86     37.25 o 
   6   6   6     2400.75     2672.84     96.32 o 
   7   6   6      676.78      703.67     83.63 o 
   8   6   6      551.04      544.52     43.14 o 
   9   6   6     1320.23     1298.71    107.53 o 
  10   6   6      110.07      131.82     25.13 o 
  -9   7   6      103.79      119.63     38.72 o 
  -8   7   6     2400.14     2760.20     44.78 o 
  -7   7   6      751.46      816.00     96.37 o 
  -6   7   6      870.33      815.58     27.05 o 
  -5   7   6     4659.47     4860.05    360.65 o 
  -4   7   6     1111.07      985.77     34.30 o 
  -3   7   6      670.23      734.94     53.40 o 
  -2   7   6     1999.93     1904.65    224.46 o 
  -1   7   6      381.97      402.39     45.69 o 
   0   7   6     2058.62     2006.11    135.89 o 
   1   7   6     4653.94     4265.04    718.82 o 
   2   7   6       96.49      100.63     26.21 o 
   3   7   6     3907.24     3107.01     47.89 o 
   4   7   6     2321.30     1985.66     43.81 o 
   5   7   6       12.60      -10.59     24.04 o 
   6   7   6      443.40      431.85     44.99 o 
   7   7   6      325.05      355.62     49.30 o 
   8   7   6      147.86      169.79     22.24 o 
   9   7   6     1248.90     1049.96     74.40 o 
  -9   8   6       11.45      114.16     40.20 o 
  -8   8   6     1537.07     1596.73     43.25 o 
  -7   8   6     1872.75     2145.97     44.26 o 
  -6   8   6      217.09      214.49     26.50 o 
  -5   8   6     2533.43     2473.11    443.54 o 
  -4   8   6     2261.21     2276.09    167.97 o 
  -3   8   6      830.06      876.21     30.13 o 
  -2   8   6     4424.10     4515.64     72.12 o 
  -1   8   6     1861.91     1774.46     30.96 o 
   0   8   6     1175.99     1202.21     68.10 o 
   1   8   6     5180.00     5397.52    728.23 o 
   2   8   6      186.86      155.88     42.20 o 
   3   8   6      722.41      621.95     46.20 o 
   4   8   6     3461.55     2904.67     45.85 o 
   5   8   6       45.11       49.92     24.40 o 
   6   8   6      907.93      910.46     35.88 o 
   7   8   6      897.76      886.32     24.18 o 
   8   8   6       29.59       47.05     22.44 o 
  -8   9   6     1612.96     1489.72    186.67 o 
  -7   9   6     1904.76     1906.68     46.75 o 
  -6   9   6       18.40       44.17     38.22 o 
  -5   9   6     1776.47     1965.85     43.27 o 
  -4   9   6     1977.91     2034.79    140.28 o 
  -3   9   6       87.37      153.92     30.88 o 
  -2   9   6     2792.52     3072.42    121.51 o 
  -1   9   6     2701.65     2748.77    153.37 o 
   0   9   6      370.76      380.85     39.86 o 
   1   9   6     3910.68     3832.30     78.29 o 
   2   9   6     1696.51     1581.01     61.67 o 
   3   9   6      735.74      767.42     78.55 o 
   4   9   6     1619.40     1761.01    154.87 o 
   5   9   6      599.42      626.39     55.81 o 
   6   9   6      878.43      786.64     78.62 o 
   7   9   6     1245.35     1089.59     64.60 o 
   8   9   6      191.20      201.31     31.89 o 
  -7  10   6     2652.22     2647.48    296.84 o 
  -6  10   6      421.27      458.19     52.14 o 
  -5  10   6      964.46      965.84     42.73 o 
  -4  10   6     1789.67     2005.58     49.23 o 
  -3  10   6      385.29      365.95     45.68 o 
  -2  10   6     2477.24     2451.75     63.71 o 
   1  10   6     3189.98     3431.10     35.37 o 
   2  10   6     1985.04     1894.22     31.84 o 
   3  10   6       11.90       63.03     36.23 o 
   4  10   6     1626.74     1534.30     59.78 o 
   5  10   6      641.97      634.52     55.67 o 
   6  10   6      285.71      249.78     28.33 o 
   7  10   6     1198.75     1085.40    142.34 o 
  -6  11   6      617.67      668.38     33.16 o 
  -5  11   6      420.62      401.69     57.10 o 
  -4  11   6     2430.71     2291.51     58.22 o 
  -3  11   6      785.77      769.66     26.59 o 
  -2  11   6      433.35      427.04     27.31 o 
  -1  11   6     2221.22     2139.81     41.79 o 
   0  11   6      345.10      264.14     37.24 o 
   1  11   6      776.54      837.00     27.82 o 
   2  11   6     1786.77     1903.55     42.77 o 
   3  11   6       39.65       38.22     26.31 o 
   4  11   6     1122.63     1266.59     42.73 o 
   5  11   6     1032.95     1109.44     42.73 o 
  -4  12   6     2380.03     2210.39     45.77 o 
  -3  12   6      739.80      617.89     30.80 o 
  -2  12   6      326.25      381.30     28.30 o 
  -1  12   6     2019.51     2103.31     44.26 o 
   0  12   6      441.95      345.10     40.22 o 
   1  12   6      163.02      180.20     40.21 o 
   2  12   6     1502.13     1509.14     33.30 o 
   3  12   6       78.77      136.00     39.21 o 
   4  12   6      832.28      768.94     43.71 o 
  -3 -13   7      709.39      630.93     62.78 o 
  -2 -13   7      901.76      781.66     22.71 o 
  -1 -13   7        9.08       38.57     24.60 o 
   0 -13   7     1050.10      954.96    112.66 o 
   1 -13   7     1025.74     1032.03    205.44 o 
   2 -13   7       47.63       39.74     22.77 o 
   3 -13   7     1167.99     1173.67     46.71 o 
  -5 -12   7      883.23      943.24     97.36 o 
  -4 -12   7      391.42      463.20     41.79 o 
  -3 -12   7      388.11      356.38     43.27 o 
  -2 -12   7     1127.42     1025.38     63.30 o 
  -1 -12   7      541.93      507.42     30.58 o 
   0 -12   7      256.61      253.71     27.62 o 
   1 -12   7     1458.36     1228.29     63.13 o 
   2 -12   7       86.40       95.80     26.31 o 
   3 -12   7     1092.54     1087.38    172.92 o 
   4 -12   7     1068.20      758.94    185.08 o 
   5 -12   7        0.93        2.98     39.71 o 
  -6 -11   7       57.70       93.24     28.06 o 
  -5 -11   7     1187.89     1173.16    104.80 o 
  -4 -11   7      641.56      634.93     45.84 o 
  -3 -11   7       88.66      112.36     25.55 o 
  -2 -11   7     2398.89     2076.05     35.83 o 
  -1 -11   7     1399.13     1196.51    140.18 o 
   0 -11   7       53.21       42.91     20.70 o 
   1 -11   7     1467.55     1330.14     91.32 o 
   2 -11   7      300.32      279.39     27.12 o 
   3 -11   7      984.94      912.73    132.91 o 
   4 -11   7     1351.31      936.66    123.02 o 
   5 -11   7       91.97      109.54     22.22 o 
   6 -11   7      675.47      668.51     41.22 o 
  -7 -10   7     1323.11     1481.02    113.27 o 
  -6 -10   7       23.09       46.53     19.18 o 
  -5 -10   7     1318.40     1320.78     77.59 o 
  -4 -10   7     1193.34     1206.30     61.18 o 
  -3 -10   7        0.11       26.32     32.17 o 
  -2 -10   7     2193.39     2006.39    196.01 o 
  -1 -10   7     1152.87     1231.56    109.65 o 
   0 -10   7        6.82        4.67     20.24 o 
   1 -10   7     2256.88     1901.67    162.53 o 
   2 -10   7     1991.40     1677.51    209.64 o 
   3 -10   7      368.14      219.30     24.83 o 
   4 -10   7     2109.40     1720.40    256.21 o 
   5 -10   7      175.19      203.03     21.02 o 
   6 -10   7      318.87      423.01     38.73 o 
   7 -10   7      780.66      888.62     42.22 o 
  -8  -9   7      179.04      191.39     18.12 o 
  -7  -9   7     1072.75     1232.69    101.56 o 
  -6  -9   7      321.22      383.71     21.50 o 
  -5  -9   7      925.49      982.62    120.71 o 
  -4  -9   7     2939.53     3123.31    345.62 o 
  -3  -9   7      255.17      250.07     19.58 o 
  -2  -9   7     1377.96     1445.13    196.25 o 
  -1  -9   7     2723.54     2402.75    276.99 o 
   0  -9   7       12.39       -4.20     24.86 o 
   1  -9   7     2978.43     2528.34    240.44 o 
   2  -9   7     4247.15     4247.69    331.25 o 
   3  -9   7       37.36        3.66     15.33 o 
   4  -9   7     2491.64     2679.13    432.31 o 
   5  -9   7      729.22      869.10    239.92 o 
   6  -9   7      186.80      141.11     40.71 o 
   7  -9   7     1478.01     1950.09     42.75 o 
   8  -9   7      343.81      237.82     28.80 o 
  -9  -8   7      915.95     1049.77     78.79 o 
  -8  -8   7       39.88      112.37     28.50 o 
  -7  -8   7     1476.57     1468.00     73.35 o 
  -6  -8   7     1040.40     1136.01    129.09 o 
  -5  -8   7      591.39      631.76    114.84 o 
  -4  -8   7     3970.21     4140.35    502.25 o 
  -3  -8   7     1316.48     1186.73    190.42 o 
  -2  -8   7       81.55       82.22     29.56 o 
  -1  -8   7     3067.53     2979.40    268.58 o 
   0  -8   7      507.40      607.84     67.65 o 
   1  -8   7     2755.74     2921.23     93.26 o 
   2  -8   7     7300.64     7533.49    155.63 o 
   3  -8   7      390.73      348.67     33.22 o 
   4  -8   7     2133.26     1851.59    224.04 o 
   5  -8   7     2432.33     2611.17    406.16 o 
   6  -8   7      116.49      168.22     35.00 o 
   7  -8   7      927.28     1053.01    224.32 o 
   8  -8   7     1436.93     1925.13     43.24 o 
   9  -8   7       13.52       -3.47     39.71 o 
  -9  -7   7     1040.89     1135.29    142.29 o 
  -8  -7   7       20.77      101.33     46.35 o 
  -7  -7   7     1044.44      921.41     94.13 o 
  -6  -7   7     2216.16     2118.31     70.47 o 
  -5  -7   7        0.39       40.30     15.19 o 
  -4  -7   7     2420.19     2278.17    163.20 o 
  -3  -7   7      991.90      904.13     76.23 o 
  -2  -7   7      531.88      577.61     75.50 o 
  -1  -7   7     2741.14     2862.78    242.79 o 
   0  -7   7     2225.62     2264.54    136.93 o 
   1  -7   7      864.01      820.63     51.72 o 
   2  -7   7     5341.65     4377.87    512.78 o 
   3  -7   7     1278.67     1228.43    136.89 o 
   4  -7   7     1482.91     1435.15    177.33 o 
   5  -7   7     2291.92     2348.81    395.94 o 
   6  -7   7      112.83       94.89     37.73 o 
   7  -7   7      564.11      480.66     38.99 o 
   8  -7   7     1339.97     1045.26     30.32 o 
   9  -7   7      112.61      117.15     38.72 o 
 -10  -6   7      253.46      281.94     35.45 o 
  -9  -6   7     1266.77     1588.10    135.13 o 
  -8  -6   7      506.52      558.08     40.88 o 
  -7  -6   7      983.22     1049.92     89.83 o 
  -6  -6   7     3016.43     3287.31    381.23 o 
  -5  -6   7       76.56       94.75     25.73 o 
  -4  -6   7      916.33      995.51     71.83 o 
  -3  -6   7     2609.30     2081.44    224.73 o 
  -2  -6   7        6.00       -7.26     16.55 o 
  -1  -6   7     3668.17     3702.80    180.01 o 
   0  -6   7     6119.58     5617.75    666.45 o 
   1  -6   7       25.42       73.30     39.81 o 
   2  -6   7     2245.91     2376.22    118.21 o 
   3  -6   7     1190.57     1059.83     40.75 o 
   4  -6   7      523.96      501.09     74.94 o 
   5  -6   7     4348.09     4794.26    594.68 o 
   6  -6   7      514.79      539.98     88.40 o 
   7  -6   7      575.91      556.62     23.45 o 
   8  -6   7     1652.20     1447.92     31.33 o 
   9  -6   7      262.14      328.66     37.73 o 
  10  -6   7      193.46      201.02     44.93 o 
 -10  -5   7       51.45      125.97     22.37 o 
  -9  -5   7     1395.01     1581.81    153.33 o 
  -8  -5   7      473.18      430.10     16.96 o 
  -7  -5   7     1245.91     1426.09    125.01 o 
  -6  -5   7     3106.92     3798.40    238.22 o 
  -5  -5   7     2335.63     2495.49    161.02 o 
  -4  -5   7     2670.93     2383.29    273.33 o 
  -3  -5   7     4434.35     4519.03    658.39 o 
  -2  -5   7      710.18      744.79     25.05 o 
  -1  -5   7     4981.86     5060.10    266.98 o 
   0  -5   7     3968.85     3924.92    248.74 o 
   1  -5   7      678.97      618.88     76.64 o 
   2  -5   7     4962.81     5531.24    287.51 o 
   3  -5   7     2812.96     2476.06    123.84 o 
   4  -5   7      570.36      528.92     56.22 o 
   5  -5   7     3507.94     3701.14    290.92 o 
   6  -5   7     2190.81     1683.84     32.35 o 
   7  -5   7      265.68      269.45     82.91 o 
   8  -5   7     1671.39     2059.35    496.01 o 
   9  -5   7      745.25      719.25     29.31 o 
  10  -5   7      345.37      456.28     40.22 o 
 -11  -4   7      611.89      504.39     18.96 o 
 -10  -4   7      205.13      253.18     34.05 o 
  -9  -4   7     1554.09     1863.82    208.92 o 
  -8  -4   7     1069.76     1255.02     53.24 o 
  -7  -4   7       32.61       38.72     24.68 o 
  -6  -4   7     4281.38     4595.61    719.98 o 
  -5  -4   7     1197.26     1397.54    200.50 o 
  -4  -4   7       55.95       47.80     28.98 o 
  -3  -4   7     7650.10     7680.40    695.24 o 
  -2  -4   7     3141.06     3191.02     75.34 o 
  -1  -4   7     1235.32      964.61    192.23 o 
   0  -4   7     8912.93     6854.25    250.95 o 
   1  -4   7     1649.57     1254.82     22.65 o 
   2  -4   7     1726.35     1530.45    225.93 o 
   3  -4   7     5596.86     6023.75    202.16 o 
   4  -4   7      269.95      264.25     18.00 o 
   5  -4   7     3494.42     3031.57    182.62 o 
   6  -4   7     2958.53     3101.02    400.09 o 
   7  -4   7       62.19       77.07     21.71 o 
   8  -4   7     1697.77     1453.27    128.05 o 
   9  -4   7     1143.21     1038.60     29.82 o 
  10  -4   7        2.73      -16.38     39.71 o 
 -11  -3   7     1055.49     1288.51     91.77 o 
 -10  -3   7       79.96      127.90     30.26 o 
  -9  -3   7      711.45      812.62     63.22 o 
  -8  -3   7     2374.24     2166.21     89.36 o 
  -7  -3   7      198.52      192.21     30.76 o 
  -6  -3   7     1225.57     1147.44     69.25 o 
  -5  -3   7     6116.85     6058.58   1344.48 o 
  -4  -3   7        2.20      -23.69     23.69 o 
  -3  -3   7     5064.31     4353.17    872.09 o 
  -2  -3   7     2856.41     2702.46    179.57 o 
  -1  -3   7       10.01       74.95     22.81 o 
   0  -3   7     6819.59     5827.14    936.04 o 
   1  -3   7     5160.98     5404.49    328.58 o 
   2  -3   7      185.21      161.21     22.99 o 
   3  -3   7     6522.07     6191.36    799.55 o 
   4  -3   7     1336.57     1264.85     88.03 o 
   5  -3   7      437.28      393.79     29.62 o 
   6  -3   7     2729.40     2889.02    453.80 o 
   7  -3   7      466.90      385.46     30.04 o 
   8  -3   7      844.66      663.87     24.44 o 
   9  -3   7     1403.67     1229.80     29.83 o 
  10  -3   7       43.07       48.64     37.72 o 
  11  -3   7      343.17      278.77    100.29 o 
 -11  -2   7     1857.44     1881.83    202.11 o 
 -10  -2   7      466.00      543.89     19.85 o 
  -9  -2   7      511.57      491.98     24.43 o 
  -8  -2   7     3431.93     3310.55    249.36 o 
  -7  -2   7      485.52      553.07     37.50 o 
  -6  -2   7      522.61      587.52    112.50 o 
  -5  -2   7     5226.21     4969.61    984.85 o 
  -4  -2   7      579.30      473.37     28.57 o 
  -3  -2   7     4170.96     3777.79    745.78 o 
  -2  -2   7     8240.24     8382.12    111.81 o 
  -1  -2   7       75.56       45.77     19.56 o 
   0  -2   7     5504.29     4636.34    654.39 o 
   1  -2   7     5594.21     4180.61    199.33 o 
   2  -2   7       24.70       45.37     23.51 o 
   3  -2   7     4296.61     4284.87    155.97 o 
   4  -2   7     3519.03     3215.49    609.11 o 
   5  -2   7      176.15      221.95     24.08 o 
   6  -2   7     3122.86     2479.67     31.40 o 
   7  -2   7      919.73     1058.97    280.25 o 
   8  -2   7      444.39      529.69    156.42 o 
   9  -2   7     1336.61     1732.75     39.27 o 
  10  -2   7      212.66      102.27     27.30 o 
  11  -2   7      197.03      214.58     95.81 o 
 -11  -1   7     1127.86      856.45     21.71 o 
 -10  -1   7     1355.12     1442.22    140.04 o 
  -9  -1   7      143.44      164.84     17.58 o 
  -8  -1   7     2185.00     2490.01     38.57 o 
  -7  -1   7     1712.81     1660.52    170.87 o 
  -6  -1   7     1570.30     1176.09     28.85 o 
  -5  -1   7     3574.35     2874.96     73.85 o 
  -4  -1   7     1530.87     1755.36     84.58 o 
  -3  -1   7     2859.20     2201.18     25.69 o 
  -2  -1   7    10528.87     8974.59   1585.77 o 
  -1  -1   7     1117.33     1024.15    137.52 o 
   0  -1   7     2941.39     3048.19    124.28 o 
   1  -1   7     3624.23     3681.38     29.68 o 
   2  -1   7      313.10      261.03     63.57 o 
   3  -1   7     4812.06     4685.33    357.03 o 
   4  -1   7     5201.34     4823.40   1041.87 o 
   5  -1   7       27.20       17.77     22.80 o 
   6  -1   7     3077.39     3231.70     42.37 o 
   7  -1   7     1624.22     1452.75     28.35 o 
   8  -1   7       55.75      112.63     50.38 o 
   9  -1   7     1077.71     1302.92     39.75 o 
  10  -1   7      221.65      282.47     39.22 o 
  11  -1   7      202.51      219.02     63.29 o 
 -11   0   7     1271.95     1314.03    136.48 o 
 -10   0   7     1605.54     1560.42    187.92 o 
  -9   0   7        3.45       34.99     31.02 o 
  -8   0   7     2736.93     3193.20     28.52 o 
  -7   0   7     4386.38     4345.14    874.00 o 
  -6   0   7       99.67      180.86     37.97 o 
  -5   0   7     3841.21     3120.45     73.88 o 
  -4   0   7     4651.89     4069.86    665.58 o 
  -3   0   7      963.38      747.66     18.45 o 
  -2   0   7    12242.74    10964.08   2015.16 o 
  -1   0   7     4403.63     4151.76    120.36 o 
   0   0   7     2114.01     1741.92    135.79 o 
   1   0   7    11107.96     8171.90    473.16 o 
   2   0   7     2934.82     2559.92    279.66 o 
   3   0   7     2882.59     2514.20    554.12 o 
   4   0   7     7492.80     7243.93   1567.12 o 
   5   0   7      734.25      724.95     72.79 o 
   6   0   7     1690.96     1398.39     28.85 o 
   7   0   7     2476.13     3000.74     41.82 o 
   8   0   7       48.15      131.04     33.75 o 
   9   0   7     1201.07     1537.67     39.26 o 
  10   0   7     1200.08     1416.30     42.74 o 
  11   0   7        9.92       91.66     46.41 o 
 -11   1   7      441.59      406.51    104.01 o 
 -10   1   7     1796.67     1860.53    224.77 o 
  -9   1   7      197.11      142.44     31.03 o 
  -8   1   7     1995.20     2158.80     32.09 o 
  -7   1   7     2902.32     2533.24     62.27 o 
  -6   1   7      543.99      460.83     17.38 o 
  -5   1   7     2797.83     2917.87    121.86 o 
  -4   1   7     6475.90     6068.14   1126.74 o 
  -3   1   7        1.07       -2.00     16.48 o 
  -2   1   7    11317.77     9843.43   1710.85 o 
  -1   1   7     5329.17     4512.28    899.42 o 
   0   1   7      414.13      356.22     92.64 o 
   1   1   7     6850.42     6920.43    558.58 o 
   2   1   7     6601.02     7091.33    570.88 o 
   3   1   7      191.05      180.14     59.33 o 
   4   1   7     5893.88     5730.33   1390.95 o 
   5   1   7     1567.47     1432.87    212.66 o 
   6   1   7     1115.37     1324.20     36.78 o 
   7   1   7     2918.29     2327.34     33.38 o 
   8   1   7      419.62      386.33     25.32 o 
   9   1   7      518.49      588.57    103.79 o 
  10   1   7     1125.53     1268.22    308.33 o 
  11   1   7      147.89      121.10     47.41 o 
 -11   2   7        6.17       21.40     54.10 o 
 -10   2   7     1400.33     1652.95     28.99 o 
  -9   2   7      427.93      407.36     65.55 o 
  -8   2   7      578.95      509.63     82.20 o 
  -7   2   7     2193.74     2058.22    180.67 o 
  -6   2   7      605.39      561.33     23.84 o 
  -5   2   7     1063.61     1163.06     44.49 o 
  -4   2   7     8922.22     9259.44    501.91 o 
  -3   2   7     1476.05     1317.46    146.52 o 
  -2   2   7     2604.15     2190.42    272.21 o 
  -1   2   7     4021.61     3351.24    209.95 o 
   0   2   7       56.97       70.10     23.16 o 
   1   2   7     4381.06     4395.52    480.41 o 
   2   2   7     5003.29     4280.16    276.55 o 
   3   2   7      119.32       56.95     29.79 o 
   4   2   7     4191.60     4075.20    398.09 o 
   5   2   7     2063.58     2277.17     80.14 o 
   6   2   7       10.27        0.00     34.74 o 
   7   2   7     2529.59     2641.74     41.82 o 
   8   2   7     1062.73      881.07     28.82 o 
   9   2   7      186.57      227.24     30.58 o 
  10   2   7     1124.54      851.06     50.44 o 
 -11   3   7        0.90        0.99     39.21 o 
 -10   3   7     1448.96     1372.82    220.95 o 
  -9   3   7     1162.02     1382.23     28.29 o 
  -8   3   7       11.23       51.12     26.80 o 
  -7   3   7     2462.43     2700.29    193.66 o 
  -6   3   7     1574.64     1540.80    338.95 o 
  -5   3   7     1337.11     1301.42    236.69 o 
  -4   3   7     5450.15     5090.50    773.56 o 
  -3   3   7     2427.15     1842.83     36.62 o 
  -2   3   7      998.45      873.44     97.44 o 
  -1   3   7     4327.12     4007.30    376.47 o 
   0   3   7     1460.16     1502.91    185.34 o 
   1   3   7     3731.53     3735.74    306.65 o 
   2   3   7     3561.58     3688.49    350.94 o 
   3   3   7       16.30       55.37     23.51 o 
   4   3   7     2854.14     2665.75    290.32 o 
   5   3   7     3523.27     3688.61     43.89 o 
   6   3   7        6.28      -27.79     32.76 o 
   7   3   7     1480.01     1892.39     40.27 o 
   8   3   7     1273.39     1179.93     24.27 o 
   9   3   7       28.42       66.33     28.95 o 
  10   3   7      665.60      714.02    132.48 o 
 -10   4   7     1231.66     1386.42     29.69 o 
  -9   4   7     1902.49     1773.75    205.65 o 
  -8   4   7       42.60      114.78     56.83 o 
  -7   4   7     2236.62     2455.41    177.42 o 
  -6   4   7     2859.09     2700.01    558.66 o 
  -5   4   7        0.27       46.81     18.64 o 
  -4   4   7     7879.48     8166.95    547.07 o 
  -3   4   7     4651.10     4637.75    237.15 o 
  -2   4   7      232.34      239.99     40.22 o 
  -1   4   7     7288.97     6759.99    765.16 o 
   0   4   7     1599.71     1296.80     28.11 o 
   1   4   7     1077.77      839.64     26.85 o 
   2   4   7     8315.21     8769.40   1021.14 o 
   3   4   7      605.66      519.98     31.79 o 
   4   4   7     2137.15     2489.05    204.60 o 
   5   4   7     3020.03     3167.76     43.85 o 
   6   4   7      422.46      438.98     36.25 o 
   7   4   7     1443.16     1600.88     40.77 o 
   8   4   7     1418.81     1284.35     25.10 o 
   9   4   7       25.46       16.02     29.63 o 
  10   4   7     1048.83      885.00     66.90 o 
 -10   5   7      266.05      350.50     40.21 o 
  -9   5   7     2113.52     1976.66    116.15 o 
  -8   5   7      329.22      379.46     43.69 o 
  -7   5   7      783.74      740.62    150.28 o 
  -6   5   7     4862.22     4631.37    893.98 o 
  -5   5   7       26.13       55.84     19.83 o 
  -4   5   7     1398.04     1322.33    282.95 o 
  -3   5   7     6890.30     6875.24    649.76 o 
  -2   5   7      256.58      193.00     27.06 o 
  -1   5   7     4442.39     3803.96     59.95 o 
   0   5   7     4133.07     3656.18    530.62 o 
   1   5   7       90.93      111.60     24.38 o 
   2   5   7     4330.86     3859.92    350.86 o 
   3   5   7     3480.64     3034.86    817.68 o 
   4   5   7       84.99       78.92     34.25 o 
   5   5   7     2239.59     2459.32     42.31 o 
   6   5   7      386.22      282.54     26.32 o 
   7   5   7      401.16      394.74     25.98 o 
   8   5   7     1299.95     1398.50    211.98 o 
   9   5   7      231.37      202.07     19.82 o 
  10   5   7      233.02      218.70     24.53 o 
  -9   6   7     1913.11     2219.08    190.71 o 
  -8   6   7     1150.01     1099.68     23.85 o 
  -7   6   7      283.98      373.16     93.59 o 
  -6   6   7     2814.31     3089.03    280.36 o 
  -5   6   7     2088.84     1837.34    141.32 o 
  -4   6   7     1233.47     1343.09    123.53 o 
  -3   6   7     4560.86     4272.31    247.68 o 
  -2   6   7     1801.88     1607.92    259.23 o 
  -1   6   7     2625.42     2615.57    353.93 o 
   0   6   7     5331.19     4794.77    788.06 o 
   1   6   7      416.24      412.92     75.48 o 
   2   6   7     2585.97     2615.84    414.90 o 
   3   6   7     3911.46     3626.21    385.64 o 
   4   6   7       31.92       35.24     24.32 o 
   5   6   7      956.19      962.99     38.26 o 
   6   6   7     1245.78     1281.37     41.75 o 
   7   6   7       10.70       45.96     41.44 o 
   8   6   7     1369.83     1268.68    136.90 o 
   9   6   7      517.85      519.27     36.79 o 
  -9   7   7     1668.73     1864.33     45.24 o 
  -8   7   7     1703.44     1677.56     30.58 o 
  -7   7   7       42.10       67.06     26.13 o 
  -6   7   7     2105.41     1820.31    219.90 o 
  -5   7   7     2222.50     2279.20    235.13 o 
  -4   7   7      246.44      243.36     50.39 o 
  -3   7   7     1753.11     1820.11    130.08 o 
  -2   7   7      369.44      388.20     25.08 o 
  -1   7   7     1405.20     1423.75    140.22 o 
   0   7   7     6411.44     6041.65    845.36 o 
   1   7   7     1513.57     1372.20    251.89 o 
   2   7   7     1353.84     1382.21    165.07 o 
   3   7   7     3331.87     2929.04     47.85 o 
   4   7   7       64.15       39.21     34.75 o 
   5   7   7      680.92      601.03     38.25 o 
   6   7   7      667.16      692.49    130.63 o 
   7   7   7      110.61      164.66     21.68 o 
   8   7   7      748.23      668.76     34.02 o 
  -8   8   7     1320.60     1465.61     44.23 o 
  -7   8   7       62.85      104.84     47.15 o 
  -6   8   7     2017.28     1884.90     97.99 o 
  -5   8   7     2636.61     2742.00    210.07 o 
  -4   8   7        5.16       33.94     20.38 o 
  -3   8   7     2984.44     2996.58    120.79 o 
  -2   8   7     1350.25     1359.00     80.04 o 
  -1   8   7      404.42      420.95     67.53 o 
   0   8   7     5555.34     5539.23    833.55 o 
   1   8   7     1787.04     1675.33    124.85 o 
   2   8   7      305.51      256.69     36.24 o 
   3   8   7     2178.99     1768.98     45.28 o 
   4   8   7      431.12      332.70     38.24 o 
   5   8   7      935.56      698.76     47.45 o 
   6   8   7     1944.38     1787.35    205.82 o 
   7   8   7      224.69      219.13     22.92 o 
   8   8   7      322.45      206.19     19.48 o 
  -7   9   7       85.08      102.75     39.71 o 
  -6   9   7     1423.28     1357.48     43.74 o 
  -5   9   7     3480.30     3407.72    422.96 o 
  -4   9   7      472.16      498.20     30.16 o 
  -3   9   7     1261.98     1389.51     33.30 o 
  -2   9   7     3516.10     3803.30    192.11 o 
  -1   9   7      347.88      361.24     26.68 o 
   0   9   7     2132.56     2196.67     88.32 o 
   1   9   7     2300.78     2190.15     56.23 o 
   2   9   7      360.02      335.16     46.67 o 
   3   9   7     1900.89     1600.58     53.72 o 
   4   9   7     1033.85      885.55     25.38 o 
   5   9   7      123.11      154.44     25.27 o 
   6   9   7     1691.65     1560.03    144.11 o 
   7   9   7      932.85      726.40     33.93 o 
  -6  10   7      253.71      337.59     41.70 o 
  -5  10   7     2162.40     2132.50     49.25 o 
  -4  10   7      692.13      771.85     43.21 o 
  -3  10   7      702.38      717.73     50.17 o 
  -2  10   7     3137.38     3028.52    470.38 o 
  -1  10   7      795.71      844.17     42.15 o 
   0  10   7      758.39      766.96     74.51 o 
   2  10   7       26.50       87.43     35.23 o 
   3  10   7     1367.97     1148.63     60.23 o 
   4  10   7     1422.13     1440.93    158.85 o 
   5  10   7        0.52        1.88     21.38 o 
   6  10   7      962.66      874.37     80.10 o 
  -5  11   7      615.40      491.02     24.99 o 
  -4  11   7      808.30      795.98     69.29 o 
  -3  11   7      221.80      267.08     56.59 o 
  -2  11   7     1931.62     1871.42     32.82 o 
  -1  11   7      992.74     1051.31     40.74 o 
   0  11   7      180.92      313.24     37.23 o 
   1  11   7     1204.70     1190.69     40.25 o 
   2  11   7      383.35      411.61     38.23 o 
   3  11   7      500.90      575.53     40.22 o 
   4  11   7      961.32      971.25     31.30 o 
  -2  12   7     1828.36     1738.80     34.31 o 
  -1  12   7      932.69      932.96     42.23 o 
   0  12   7        9.48       64.52     28.29 o 
   1  12   7     1682.68     1536.71     45.24 o 
   2  12   7      507.89      524.38     30.79 o 
  -1 -13   8      269.40      236.77     57.11 o 
   0 -13   8     1205.58     1065.03     72.18 o 
   1 -13   8       77.38       98.51     28.59 o 
  -4 -12   8        5.79       35.09     26.05 o 
  -3 -12   8     1406.27     1293.56    105.62 o 
  -2 -12   8      827.35      762.45     25.25 o 
  -1 -12   8       24.95       14.01     32.51 o 
   0 -12   8     1373.57     1395.63    100.74 o 
   1 -12   8      343.43      305.55     22.99 o 
   2 -12   8      376.86      393.37     84.41 o 
   3 -12   8     1001.22      967.30     30.35 o 
   4 -12   8      328.15      258.15     29.13 o 
  -6 -11   8      820.21      752.92     73.08 o 
  -5 -11   8      785.30      698.07     25.21 o 
  -4 -11   8       39.49       95.57     24.62 o 
  -3 -11   8      908.32      890.79     99.77 o 
  -2 -11   8     1450.61     1187.30     43.29 o 
  -1 -11   8       31.35       27.65     22.78 o 
   0 -11   8     1407.64     1355.54    100.06 o 
   1 -11   8      984.00      788.35     64.10 o 
   2 -11   8      417.31      330.78     35.21 o 
   3 -11   8     1106.74     1002.19    231.80 o 
   4 -11   8      668.16      629.84    181.53 o 
   5 -11   8      120.01       67.26     27.73 o 
   6 -11   8      920.04      971.69     44.71 o 
  -7 -10   8      214.57      207.34     23.88 o 
  -6 -10   8      284.76      252.03     28.94 o 
  -5 -10   8     1607.89     1627.86    163.39 o 
  -4 -10   8      261.56      260.46     34.71 o 
  -3 -10   8      748.07      848.36    123.39 o 
  -2 -10   8     1638.97     1231.46    101.33 o 
  -1 -10   8        5.29       31.75     19.86 o 
   0 -10   8     1884.38     1778.20    272.23 o 
   1 -10   8     2296.86     2174.49    109.34 o 
   2 -10   8       30.86       59.98     34.41 o 
   3 -10   8     2449.64     2404.85    272.64 o 
   4 -10   8      796.36      782.73    113.26 o 
   5 -10   8        5.56      -21.29     21.29 o 
   6 -10   8     1246.31      898.85     25.26 o 
   7 -10   8      482.69      342.13     41.21 o 
  -8  -9   8      728.27      798.98     70.90 o 
  -7  -9   8      979.55      979.10    196.00 o 
  -6  -9   8       37.38       83.63     21.49 o 
  -5  -9   8     1206.19     1171.69    168.75 o 
  -4  -9   8      470.86      517.48     60.40 o 
  -3  -9   8      456.75      512.54     47.97 o 
  -2  -9   8     3688.91     3681.42    345.81 o 
  -1  -9   8      193.74      179.50     17.46 o 
   0  -9   8     1587.04     1358.13     85.58 o 
   1  -9   8     3408.27     3323.25    305.35 o 
   2  -9   8      363.13      358.97     40.49 o 
   3  -9   8      841.39      659.05     91.64 o 
   4  -9   8     1710.98     1759.69    233.41 o 
   5  -9   8        5.07       -9.90     40.45 o 
   6  -9   8     1505.77     1034.57     49.21 o 
   7  -9   8     1223.92      948.81     57.15 o 
   8  -9   8        4.75       59.56     41.19 o 
  -8  -8   8      773.16      753.26     66.33 o 
  -7  -8   8     1173.11     1187.81     28.14 o 
  -6  -8   8      113.55      141.45     16.41 o 
  -5  -8   8     1357.61     1350.17    176.79 o 
  -4  -8   8     1802.94     1426.29    126.31 o 
  -3  -8   8        3.70       33.55     14.89 o 
  -2  -8   8     1453.26     1513.47     99.99 o 
  -1  -8   8     2156.98     2126.18    122.09 o 
   0  -8   8      275.61      274.15     40.74 o 
   1  -8   8     2976.51     3152.78    299.14 o 
   2  -8   8     1249.95     1255.09    137.65 o 
   3  -8   8      918.52      912.15    102.45 o 
   4  -8   8     1700.36     1790.57    186.79 o 
   5  -8   8      399.40      289.14     43.20 o 
   6  -8   8      416.72      467.12    147.48 o 
   7  -8   8     1659.38     1881.06    507.38 o 
   8  -8   8      148.38      127.08     26.81 o 
  -9  -7   8      124.01      179.53     25.90 o 
  -8  -7   8      370.67      403.18     48.34 o 
  -7  -7   8     2025.74     2115.83    273.60 o 
  -6  -7   8      461.05      575.27     65.01 o 
  -5  -7   8     1799.38     2128.66     72.37 o 
  -4  -7   8     2226.75     2296.99    172.36 o 
  -3  -7   8       66.63      125.83     67.80 o 
  -2  -7   8     1591.48     1431.77    163.03 o 
  -1  -7   8     2033.80     2055.58    169.90 o 
   0  -7   8        4.52       40.82     22.08 o 
   1  -7   8     3002.14     2888.80    163.17 o 
   2  -7   8     1890.13     1935.07     76.68 o 
   3  -7   8      196.46      170.35     22.92 o 
   4  -7   8     2518.91     2138.84    105.49 o 
   5  -7   8      625.22      674.71    131.13 o 
   6  -7   8      267.71      196.39     23.33 o 
   7  -7   8     1214.84     1435.10    455.73 o 
   8  -7   8      216.12      216.80     22.95 o 
   9  -7   8      255.38      249.22     40.21 o 
  -9  -6   8      534.00      614.59     70.51 o 
  -8  -6   8       98.12      188.78     49.06 o 
  -7  -6   8     1254.40     1318.68    189.57 o 
  -6  -6   8      374.25      441.50     43.56 o 
  -5  -6   8      841.42      780.96     42.61 o 
  -4  -6   8     3231.53     3234.84    262.37 o 
  -3  -6   8      685.13      659.16     95.45 o 
  -2  -6   8     1801.24     1782.64     52.04 o 
  -1  -6   8     5009.68     4826.10    482.95 o 
   0  -6   8      129.62      137.54     20.23 o 
   1  -6   8     1536.73     1567.97     88.44 o 
   2  -6   8     2264.25     2276.90    208.38 o 
   3  -6   8        2.87       25.43     18.91 o 
   4  -6   8     2651.11     2141.16    154.43 o 
   5  -6   8     1317.25     1448.56    133.94 o 
   6  -6   8       50.73       51.83     23.82 o 
   7  -6   8     1863.22     2195.01    632.88 o 
   8  -6   8      702.22      936.34    194.70 o 
   9  -6   8       32.73       37.23     27.30 o 
 -10  -5   8      533.46      554.11     39.93 o 
  -9  -5   8     1347.75     1719.51    150.35 o 
  -8  -5   8        3.43       46.36     30.48 o 
  -7  -5   8     1945.62     2193.22    161.57 o 
  -6  -5   8     2161.75     2366.42    194.67 o 
  -5  -5   8      395.17      437.04     33.14 o 
  -4  -5   8     4142.06     3913.07    412.41 o 
  -3  -5   8     1581.51     1740.85     99.39 o 
  -2  -5   8      383.90      392.17     38.36 o 
  -1  -5   8     6668.45     5929.95    532.11 o 
   0  -5   8     1820.78     1599.80    159.58 o 
   1  -5   8     1305.24     1130.63     97.59 o 
   2  -5   8     3777.31     3211.86    331.20 o 
   3  -5   8      308.96      254.83     30.80 o 
   4  -5   8     2199.90     2295.39    121.29 o 
   5  -5   8     3174.68     3012.60    151.12 o 
   6  -5   8       74.37      143.76     62.79 o 
   7  -5   8     1014.59      850.26     77.02 o 
   8  -5   8     1386.18     1008.80     26.15 o 
   9  -5   8        4.01       42.19     37.22 o 
  10  -5   8      490.04      506.00     42.21 o 
 -10  -4   8      411.07      366.62     20.17 o 
  -9  -4   8     2218.66     2305.90    158.89 o 
  -8  -4   8      128.49      119.33     20.92 o 
  -7  -4   8     1261.64     1280.17     71.64 o 
  -6  -4   8     2952.12     2920.59    229.28 o 
  -5  -4   8      366.22      375.86     19.88 o 
  -4  -4   8     4533.38     4186.68     34.96 o 
  -3  -4   8     4094.73     3762.76    890.26 o 
  -2  -4   8        3.85        4.09     23.34 o 
  -1  -4   8     5633.38     4269.97     34.55 o 
   0  -4   8     5248.03     4625.21    552.43 o 
   1  -4   8      197.64      177.92     50.39 o 
   2  -4   8     3943.23     3527.60    389.93 o 
   3  -4   8     2336.91     2416.77     66.45 o 
   4  -4   8     1342.18     1252.13     57.80 o 
   5  -4   8     3419.38     3165.97    491.12 o 
   6  -4   8     1156.44     1414.28    400.36 o 
   7  -4   8      369.91      414.06    126.62 o 
   8  -4   8     1786.24     1878.68    362.04 o 
   9  -4   8      111.30      191.11     37.72 o 
  10  -4   8      573.34      634.17     41.72 o 
 -10  -3   8      165.22      191.63     23.99 o 
  -9  -3   8     1498.20     1518.19    125.02 o 
  -8  -3   8      812.33      912.96    104.53 o 
  -7  -3   8      842.63      844.64     99.53 o 
  -6  -3   8     2920.64     3452.29     62.02 o 
  -5  -3   8      770.38      760.47    121.73 o 
  -4  -3   8     2585.74     2258.44    331.04 o 
  -3  -3   8     3310.14     2515.50    130.44 o 
  -2  -3   8       29.81       50.79     19.10 o 
  -1  -3   8     1971.37     1811.05    367.95 o 
   0  -3   8     6452.95     5560.36    739.24 o 
   1  -3   8       14.38       41.61     23.16 o 
   2  -3   8     3214.34     2771.75    594.09 o 
   3  -3   8     2854.61     3082.27    111.15 o 
   4  -3   8       54.13       89.28     18.17 o 
   5  -3   8     2888.61     2349.04    312.93 o 
   6  -3   8      894.66      974.45    154.28 o 
   7  -3   8       73.81      115.99     19.56 o 
   8  -3   8     1406.04     1192.91     69.35 o 
   9  -3   8      276.47      382.28     37.73 o 
  10  -3   8      315.54      327.18     39.72 o 
 -10  -2   8      109.66      161.32     23.98 o 
  -9  -2   8     1269.05     1262.16    133.49 o 
  -8  -2   8     1544.63     1501.33    347.80 o 
  -7  -2   8       60.92       78.90     19.37 o 
  -6  -2   8     3041.79     2831.95    338.34 o 
  -5  -2   8     1594.77     1439.23    221.10 o 
  -4  -2   8      837.21      681.95     56.65 o 
  -3  -2   8     5364.02     5644.90    173.90 o 
  -2  -2   8      720.97      545.08     90.93 o 
  -1  -2   8     2914.35     2604.92    436.38 o 
   0  -2   8     8265.63     6347.93    153.21 o 
   1  -2   8      396.62      302.78     95.36 o 
   2  -2   8     3828.85     3227.46    354.05 o 
   3  -2   8     2233.77     1973.52    224.36 o 
   4  -2   8     1403.88     1269.45    294.17 o 
   5  -2   8     2640.41     3109.92     70.48 o 
   6  -2   8     1756.28     1425.16     28.35 o 
   7  -2   8       90.26       65.95     24.19 o 
   8  -2   8     1780.99     2104.62    535.12 o 
   9  -2   8      729.23      665.59     28.81 o 
  10  -2   8       73.20       21.84     40.21 o 
 -11  -1   8     1189.34     1171.16    108.33 o 
 -10  -1   8       44.80       18.24     23.95 o 
  -9  -1   8     1032.20     1131.43    128.69 o 
  -8  -1   8     2269.78     2146.67    163.72 o 
  -7  -1   8      319.53      342.58     24.05 o 
  -6  -1   8     4457.75     4872.19    301.28 o 
  -5  -1   8     2001.19     1522.99     20.23 o 
  -4  -1   8      133.27      165.57     51.63 o 
  -3  -1   8     8110.01     7103.31   1219.59 o 
  -2  -1   8     2129.51     2059.62     72.47 o 
  -1  -1   8     1039.91      695.31     26.10 o 
   0  -1   8     8789.06     8922.49    149.08 o 
   1  -1   8      759.05      696.44     68.33 o 
   2  -1   8     3852.24     3421.37    691.68 o 
   3  -1   8     6473.06     6935.61    196.50 o 
   4  -1   8      656.04      674.89    129.42 o 
   5  -1   8      905.47      949.38     58.89 o 
   6  -1   8     3860.34     3154.83     33.92 o 
   7  -1   8       39.98       64.52     34.25 o 
   8  -1   8      931.90     1131.13    431.51 o 
   9  -1   8     1186.88     1143.60    104.86 o 
  10  -1   8       19.43       38.71     27.30 o 
 -11   0   8      895.41      826.88    134.60 o 
 -10   0   8      286.61      411.20     27.91 o 
  -9   0   8      392.35      366.88     18.95 o 
  -8   0   8     2091.24     2163.15    368.92 o 
  -7   0   8      962.73     1165.96     25.30 o 
  -6   0   8     3000.63     3265.84     29.40 o 
  -5   0   8     3573.01     3178.82    556.41 o 
  -4   0   8      184.60      174.70     36.99 o 
  -3   0   8     4159.06     3163.23     23.84 o 
  -2   0   8     8011.55     7830.46    444.71 o 
  -1   0   8      414.08      388.46     80.46 o 
   0   0   8     4252.06     3810.72    346.91 o 
   1   0   8     3335.75     2511.53    266.51 o 
   2   0   8     1111.03     1095.93     93.48 o 
   3   0   8     4941.39     3875.65    302.31 o 
   4   0   8     3708.17     3890.62    354.79 o 
   5   0   8      432.97      513.49     61.08 o 
   6   0   8     4119.02     3349.93     34.43 o 
   7   0   8      454.84      663.45     37.24 o 
   8   0   8      544.69      694.29     37.74 o 
   9   0   8     1241.79     1019.85     81.40 o 
  10   0   8      149.27      265.08     40.21 o 
 -10   1   8     1098.73     1008.13    232.29 o 
  -9   1   8      145.52       93.08     18.24 o 
  -8   1   8     2219.32     2168.89    160.47 o 
  -7   1   8      852.65     1082.10     45.46 o 
  -6   1   8      144.98      189.75     23.87 o 
  -5   1   8     3470.01     3101.80    522.39 o 
  -4   1   8     1112.83      912.83    144.91 o 
  -3   1   8     2998.46     3050.97    150.83 o 
  -2   1   8     9362.32     9640.26    635.47 o 
  -1   1   8      494.19      467.42     24.06 o 
   0   1   8     1449.28     1362.47    286.07 o 
   1   1   8     2447.94     2366.31    183.38 o 
   2   1   8       20.94       68.67     20.35 o 
   3   1   8     3563.86     3171.40    782.94 o 
   4   1   8     1997.54     2225.82    187.90 o 
   5   1   8        5.42       50.39     40.70 o 
   6   1   8     3342.70     2866.49     33.40 o 
   7   1   8     1393.28     1232.93     29.83 o 
   8   1   8      257.27      219.93     25.82 o 
   9   1   8     1177.27     1348.05    217.17 o 
  10   1   8      447.69      364.96     29.30 o 
 -10   2   8      886.54      838.84     59.61 o 
  -9   2   8       36.75      103.43     21.48 o 
  -8   2   8     1703.05     1839.82     28.48 o 
  -7   2   8     2079.08     1921.85    208.73 o 
  -6   2   8      315.26      367.60     24.22 o 
  -5   2   8     4883.96     4253.21    653.73 o 
  -4   2   8     2714.28     2484.18    359.74 o 
  -3   2   8      444.47      459.47     55.87 o 
  -2   2   8     6330.73     5374.66    321.53 o 
  -1   2   8     1223.58     1037.54    233.23 o 
   0   2   8     1471.44     1255.81    320.39 o 
   1   2   8     3240.28     3279.55    307.55 o 
   2   2   8       63.19      122.44     96.54 o 
   3   2   8     2307.48     2080.61    119.03 o 
   4   2   8     3093.69     3083.76    105.43 o 
   5   2   8      252.45      241.40     65.29 o 
   6   2   8     1831.04     1384.43     29.85 o 
   7   2   8     2087.88     1815.54     31.84 o 
   8   2   8       91.33       75.45     27.80 o 
   9   2   8     1163.42     1315.42    191.57 o 
  10   2   8      432.77      405.18     41.71 o 
 -10   3   8     1118.29     1114.59     29.34 o 
  -9   3   8        9.56       23.12     66.26 o 
  -8   3   8     1373.86     1540.66    135.95 o 
  -7   3   8     2183.52     1722.01     21.82 o 
  -6   3   8       16.03       18.59     35.74 o 
  -5   3   8     4114.87     3753.60    528.46 o 
  -4   3   8     4035.26     3339.52    435.96 o 
  -3   3   8        6.72       39.46     19.56 o 
  -2   3   8     3854.03     3824.41    204.67 o 
  -1   3   8     1819.27     1823.88    211.28 o 
   0   3   8     2335.46     2207.87    311.07 o 
   1   3   8     4802.22     3482.64    327.21 o 
   2   3   8     1847.79     1438.90    269.50 o 
   3   3   8      536.37      452.63     33.28 o 
   4   3   8     2081.47     2062.64     54.50 o 
   5   3   8      403.45      525.81     35.75 o 
   6   3   8      773.67      936.95     36.76 o 
   7   3   8     1900.12     2045.86     41.29 o 
   8   3   8        7.82      123.09     37.72 o 
   9   3   8      579.86      482.58     52.15 o 
  10   3   8      623.83      491.32     63.25 o 
 -10   4   8     1628.75     1401.11    127.02 o 
  -9   4   8      671.44      518.42     84.19 o 
  -8   4   8      590.48      691.15     48.42 o 
  -7   4   8     3140.48     2718.64    292.15 o 
  -6   4   8     1019.14      828.38     99.88 o 
  -5   4   8     3830.31     3263.51    448.12 o 
  -4   4   8     4813.94     4298.57    416.34 o 
  -3   4   8      596.03      607.31     82.71 o 
  -2   4   8     4221.39     4010.92    262.64 o 
  -1   4   8     4819.71     4108.39   1068.34 o 
   0   4   8      260.44      217.98     49.15 o 
   1   4   8     6655.50     6377.98    621.61 o 
   2   4   8     5364.16     4750.63   1265.97 o 
   3   4   8      192.11      229.54     71.49 o 
   4   4   8     1704.79     1828.59    106.70 o 
   5   4   8     1343.31     1093.74     28.84 o 
   6   4   8      573.20      593.51     37.75 o 
   7   4   8     2182.34     2447.43     44.78 o 
   8   4   8      326.81      267.04     23.63 o 
   9   4   8      335.80      377.50     31.93 o 
  -9   5   8     1078.58      882.11     95.40 o 
  -8   5   8      147.77      142.62     58.58 o 
  -7   5   8     1949.22     1742.92    185.28 o 
  -6   5   8     1375.83     1552.87    147.15 o 
  -5   5   8      298.64      425.84     60.33 o 
  -4   5   8     4121.16     4452.49    325.06 o 
  -3   5   8      716.18      747.41     62.10 o 
  -2   5   8     2642.90     2184.65     48.32 o 
  -1   5   8     6916.86     5401.16     69.65 o 
   0   5   8       37.47       57.38     26.80 o 
   1   5   8     2486.35     2430.63    361.56 o 
   2   5   8     3863.20     3723.08    955.15 o 
   3   5   8      842.40     1003.60    128.19 o 
   4   5   8     1599.97     1828.56    232.75 o 
   5   5   8     1371.71     1067.37     29.83 o 
   6   5   8        4.94      -18.36     35.74 o 
   7   5   8     1753.10     1394.37     32.32 o 
   8   5   8      678.63      699.91     98.59 o 
   9   5   8       36.21       51.80     27.57 o 
  -9   6   8     1586.37     1729.93     90.23 o 
  -8   6   8        2.19       16.54     25.81 o 
  -7   6   8     1738.46     1518.79    222.77 o 
  -6   6   8     1331.77     1335.35    155.34 o 
  -5   6   8        8.20       44.50     24.74 o 
  -4   6   8     3178.87     2998.88    132.54 o 
  -3   6   8     1196.37      982.63     40.76 o 
  -2   6   8      441.63      414.08     24.75 o 
  -1   6   8     5286.75     5226.34    690.91 o 
   0   6   8     1041.92      968.01    136.18 o 
   1   6   8      766.68      824.22    153.27 o 
   2   6   8     1926.77     1917.04    255.24 o 
   3   6   8      295.54      367.03     25.10 o 
   4   6   8     1985.90     1780.59     42.79 o 
   5   6   8     2755.12     2685.72     45.81 o 
   6   6   8      317.55      286.98     38.23 o 
   7   6   8      598.51      599.03     40.97 o 
   8   6   8     1007.36      815.80     30.92 o 
  -8   7   8       22.90       49.40     27.54 o 
  -7   7   8     1095.47      994.90     32.30 o 
  -6   7   8     3073.87     2848.40    574.93 o 
  -5   7   8       58.16       91.44     42.44 o 
  -4   7   8     2399.90     2506.79    164.50 o 
  -3   7   8     1426.99     1417.65     70.10 o 
  -2   7   8      137.91      135.56     24.22 o 
  -1   7   8     2667.37     2645.60    315.46 o 
   0   7   8     2307.97     2308.44    346.93 o 
   1   7   8      314.00      235.44     40.96 o 
   2   7   8     2329.52     2321.98    332.23 o 
   3   7   8      301.35      342.37     62.31 o 
   4   7   8      580.91      487.72     38.24 o 
   5   7   8     2840.31     2476.53     48.79 o 
   6   7   8      489.04      397.15     20.36 o 
   7   7   8      117.56      123.40     38.97 o 
   8   7   8      962.17      707.03    115.67 o 
  -8   8   8      480.50      382.85     30.79 o 
  -7   8   8     1073.60     1110.10     30.39 o 
  -6   8   8     1894.25     1881.74    113.88 o 
  -5   8   8      620.68      669.97     27.92 o 
  -4   8   8     1635.19     1371.93    148.42 o 
  -3   8   8     3928.97     3976.12    334.78 o 
  -2   8   8       24.65       49.23     27.40 o 
  -1   8   8     2020.53     1929.40    170.39 o 
   0   8   8     3386.34     3498.11    513.25 o 
   1   8   8       14.98       47.65     25.27 o 
   2   8   8     1479.46     1383.66    191.41 o 
   3   8   8     1351.61     1198.96     50.21 o 
   4   8   8      234.99      183.69     38.72 o 
   5   8   8     1717.37     1404.69     45.75 o 
   6   8   8      630.44      660.21     87.16 o 
   7   8   8      264.41      218.43     23.69 o 
  -7   9   8      162.90      129.06     41.20 o 
  -6   9   8     2319.92     2166.34    379.84 o 
  -5   9   8      631.32      651.13     52.64 o 
  -4   9   8      305.04      322.65     36.24 o 
  -3   9   8     2241.31     2265.06    164.19 o 
  -2   9   8     1404.45     1276.47     97.68 o 
  -1   9   8      674.00      683.45     45.94 o 
   0   9   8     2157.53     2300.98    252.99 o 
   1   9   8      106.91      117.53     28.50 o 
   2   9   8     1482.06     1308.45     51.70 o 
   3   9   8      839.84      649.78     50.17 o 
   4   9   8      200.63      233.82     47.66 o 
   5   9   8      864.74      779.59     46.99 o 
   6   9   8      890.59      691.79     53.79 o 
  -5  10   8     1083.92     1087.14     46.71 o 
  -4  10   8       35.66       72.63     33.87 o 
  -3  10   8     2013.72     1983.28    157.91 o 
  -2  10   8     1112.49     1246.38    104.60 o 
  -1  10   8      120.17      157.99     33.52 o 
   0  10   8     1704.69     1834.98     46.94 o 
   1  10   8      713.17      743.06     59.60 o 
   2  10   8      498.76      520.91     58.60 o 
   3  10   8     1787.64     1278.64    162.60 o 
   4  10   8      206.90      203.67     26.52 o 
   5  10   8      290.66      186.30     26.23 o 
  -3  11   8     1246.52     1315.40     59.63 o 
  -2  11   8     1213.06     1186.17     75.04 o 
   1  11   8      783.82      694.91     41.23 o 
   2  11   8       48.74       49.63     39.71 o 
   3  11   8      956.33      903.17     42.72 o 
  -3 -12   9      787.54      751.01     37.82 o 
  -2 -12   9       15.72       31.35     19.57 o 
  -1 -12   9     1001.81      924.16     58.77 o 
   0 -12   9      857.30      826.51     56.22 o 
   1 -12   9       26.15       55.96     32.73 o 
   2 -12   9      983.33      883.83     75.88 o 
   3 -12   9      353.11      338.14     82.17 o 
  -5 -11   9      121.35      147.85     31.46 o 
  -4 -11   9      214.30      159.46     31.85 o 
  -3 -11   9      940.57      818.32    149.79 o 
  -2 -11   9       23.91       35.12     21.58 o 
  -1 -11   9     1245.94     1145.87    142.47 o 
   0 -11   9      956.78      952.26     99.38 o 
   1 -11   9        5.68        0.02     21.39 o 
   2 -11   9     1067.03      956.71     32.62 o 
   3 -11   9      933.50      775.91     99.63 o 
   4 -11   9       22.39       53.11     27.37 o 
   5 -11   9      614.66      716.22    263.46 o 
  -6 -10   9     1082.01     1125.31    126.46 o 
  -5 -10   9      625.54      625.32    120.58 o 
  -4 -10   9      109.76      166.82     39.54 o 
  -3 -10   9      936.23     1037.37     80.45 o 
  -2 -10   9      611.18      563.12    104.99 o 
  -1 -10   9      743.37      822.46     74.02 o 
   0 -10   9     1164.09     1169.30     80.58 o 
   1 -10   9      238.15      229.80     16.38 o 
   2 -10   9      932.61      884.11    178.99 o 
   3 -10   9     1520.59     1414.04    145.81 o 
   4 -10   9      171.47      247.02     32.76 o 
   5 -10   9      505.84      435.13     24.83 o 
   6 -10   9      765.66      738.30    245.12 o 
  -7  -9   9       29.20       17.52     34.31 o 
  -6  -9   9      506.10      493.05     52.31 o 
  -5  -9   9     1050.45      939.69     97.11 o 
  -4  -9   9       11.42       52.58     52.53 o 
  -3  -9   9     2464.48     2442.27    299.86 o 
  -2  -9   9     1403.89     1392.01    129.49 o 
  -1  -9   9       99.77      156.11     43.00 o 
   0  -9   9     2239.90     2115.06    191.94 o 
   1  -9   9      461.08      503.51     82.06 o 
   2  -9   9       37.51        3.16     17.58 o 
   3  -9   9     2293.77     2348.95    314.59 o 
   4  -9   9      131.05      175.01     33.28 o 
   5  -9   9      436.42      363.29     22.59 o 
   6  -9   9     1258.99     1331.12    307.62 o 
   7  -9   9      150.99      164.74     28.42 o 
  -8  -8   9      885.86      877.50     46.43 o 
  -7  -8   9      228.69      328.00     84.33 o 
  -6  -8   9      454.34      445.27     93.36 o 
  -5  -8   9     1689.92     1656.62    326.83 o 
  -4  -8   9       21.32      -23.69     23.69 o 
  -3  -8   9      978.98      980.59    180.42 o 
  -2  -8   9     2361.46     2096.03     78.52 o 
  -1  -8   9      171.69      211.05     19.86 o 
   0  -8   9     1671.69     1466.07    153.90 o 
   1  -8   9     1293.55     1130.16    153.43 o 
   2  -8   9       33.32       66.45     35.08 o 
   3  -8   9     1247.35     1035.95    201.06 o 
   4  -8   9      846.67      694.60    105.17 o 
   5  -8   9      347.83      323.87     84.90 o 
   6  -8   9     1331.76     1093.83     26.84 o 
   7  -8   9      831.38      912.10    246.88 o 
   8  -8   9      135.25       92.47     23.23 o 
  -8  -7   9     1189.43     1171.80    148.06 o 
  -7  -7   9      744.31      767.36    101.37 o 
  -6  -7   9      132.05      103.49     25.21 o 
  -5  -7   9     2496.43     2296.28    325.96 o 
  -4  -7   9      448.37      498.52     42.36 o 
  -3  -7   9      634.00      641.25     91.44 o 
  -2  -7   9     2052.31     1509.02     44.61 o 
  -1  -7   9      203.62      193.53     29.23 o 
   0  -7   9     1196.41     1151.33    125.97 o 
   1  -7   9     2740.14     2710.08    209.13 o 
   2  -7   9       68.18       71.15     43.13 o 
   3  -7   9     1390.02     1392.48     97.04 o 
   4  -7   9     2036.00     2190.43    193.39 o 
   5  -7   9       37.98       63.18     20.53 o 
   6  -7   9     1235.77     1015.68     55.91 o 
   7  -7   9      655.54      670.93    157.69 o 
   8  -7   9        3.16       44.05     28.79 o 
  -9  -6   9        0.29       -8.05     24.54 o 
  -8  -6   9      921.50      977.04     67.88 o 
  -7  -6   9     1198.49     1232.92    133.76 o 
  -6  -6   9      142.50      186.81     28.47 o 
  -5  -6   9     1921.63     1880.56    350.39 o 
  -4  -6   9     2448.77     2602.21     72.48 o 
  -3  -6   9      721.94      663.51    121.26 o 
  -2  -6   9     3274.23     3234.21    344.55 o 
  -1  -6   9     1643.65     1440.52    121.21 o 
   0  -6   9      859.98      796.37     57.89 o 
   1  -6   9     2530.11     2006.00    191.87 o 
   2  -6   9      752.29      780.33     71.70 o 
   3  -6   9      833.42      658.20     56.82 o 
   4  -6   9     3138.46     2822.48    431.58 o 
   5  -6   9      117.85      149.73     43.72 o 
   6  -6   9     1115.79     1454.67    395.57 o 
   7  -6   9     1296.02     1412.62    281.81 o 
   8  -6   9       44.36       67.12     29.79 o 
   9  -6   9      524.67      423.58     30.29 o 
  -9  -5   9      268.91      341.15     51.27 o 
  -8  -5   9     1086.49     1271.67    142.21 o 
  -7  -5   9     1402.32     1612.10    125.02 o 
  -6  -5   9       13.84       63.91     29.45 o 
  -5  -5   9     2949.63     3283.07    234.70 o 
  -4  -5   9     2183.99     2417.39    232.29 o 
  -3  -5   9        4.06       55.33     19.28 o 
  -2  -5   9     3528.09     3386.18    205.92 o 
  -1  -5   9     2255.08     2020.20    207.97 o 
   0  -5   9       87.21       88.81     20.93 o 
   1  -5   9     3486.49     3659.52    106.52 o 
   2  -5   9     1533.22     1370.40    100.65 o 
   3  -5   9      409.53      446.68     26.98 o 
   4  -5   9     3165.55     3419.97    324.67 o 
   5  -5   9      593.26      628.19     55.51 o 
   6  -5   9      673.95      529.03     73.02 o 
   7  -5   9      899.55      803.32    108.31 o 
   8  -5   9      173.03      134.56     22.31 o 
   9  -5   9      450.16      445.65     82.92 o 
 -10  -4   9      936.73      778.41     73.87 o 
  -9  -4   9      718.35      768.79     76.78 o 
  -8  -4   9      253.95      280.60     49.64 o 
  -7  -4   9     1920.42     1757.33     98.60 o 
  -6  -4   9      685.68      576.48     41.51 o 
  -5  -4   9      768.99      833.81     75.02 o 
  -4  -4   9     4841.51     3916.50    205.53 o 
  -3  -4   9       90.99       63.02     19.37 o 
  -2  -4   9     2208.63     2273.34     91.36 o 
  -1  -4   9     2648.94     1919.71     33.38 o 
   0  -4   9      305.88      302.02     34.76 o 
   1  -4   9     2993.24     3111.31     28.54 o 
   2  -4   9     4317.78     3734.72    280.86 o 
   3  -4   9        9.49       69.75     40.95 o 
   4  -4   9     3178.17     3631.95    320.94 o 
   5  -4   9     1512.77     1340.24     83.60 o 
   6  -4   9      107.67      107.33     18.16 o 
   7  -4   9     1014.47      844.62    156.02 o 
   8  -4   9      339.28      305.94     37.24 o 
   9  -4   9      297.75      423.74     94.08 o 
 -10  -3   9      849.75      847.56     80.23 o 
  -9  -3   9      749.52      839.27     61.42 o 
  -8  -3   9        9.05       46.96     38.07 o 
  -7  -3   9     2296.73     2010.81    172.74 o 
  -6  -3   9     1021.67      999.43    104.85 o 
  -5  -3   9      550.42      511.12     85.68 o 
  -4  -3   9     3636.58     3988.58     29.80 o 
  -3  -3   9      319.31      372.03     32.52 o 
  -2  -3   9     1978.51     1558.57     20.24 o 
  -1  -3   9     3114.72     3274.31     71.30 o 
   0  -3   9     1017.11      866.75     18.45 o 
   1  -3   9     2501.77     2140.74    360.15 o 
   2  -3   9     4980.27     5610.91     88.72 o 
   3  -3   9       58.21       63.27     49.39 o 
   4  -3   9     2545.12     2589.53    242.02 o 
   5  -3   9     2857.67     3283.83     54.04 o 
   6  -3   9        1.29       22.76     16.72 o 
   7  -3   9      753.35     1010.63    256.07 o 
   8  -3   9      578.69      801.60    265.20 o 
   9  -3   9       47.92       56.67     24.46 o 
 -10  -2   9      746.64      780.76    131.34 o 
  -9  -2   9     1309.57     1142.54     63.16 o 
  -8  -2   9      201.52      316.71     98.79 o 
  -7  -2   9     1392.45     1254.91    106.14 o 
  -6  -2   9     1340.82     1137.45     72.33 o 
  -5  -2   9       39.29       84.37     23.32 o 
  -4  -2   9     3189.71     2454.15     63.31 o 
  -3  -2   9     1519.26     1557.57     55.21 o 
  -2  -2   9     1439.99     1374.27    299.92 o 
  -1  -2   9     4403.13     4630.34    134.14 o 
   0  -2   9     1812.46     1471.06     79.88 o 
   1  -2   9      220.55      246.07     19.17 o 
   2  -2   9     4365.74     4012.77    474.50 o 
   3  -2   9      961.06     1102.74     44.73 o 
   4  -2   9     1795.31     2062.84     26.73 o 
   5  -2   9     3463.33     3171.33    252.50 o 
   6  -2   9      139.69      231.18     23.51 o 
   7  -2   9     1221.48     1004.88    199.30 o 
   8  -2   9      970.69      827.82    109.80 o 
   9  -2   9      137.82      184.25     75.20 o 
  10  -2   9      433.25      473.20     41.21 o 
 -10  -1   9      214.20      141.60     18.33 o 
  -9  -1   9     1621.11     1664.62     62.15 o 
  -8  -1   9      397.27      410.50     52.63 o 
  -7  -1   9     1153.13     1145.69    215.45 o 
  -6  -1   9     4283.97     3916.22    639.66 o 
  -5  -1   9       36.45       66.82     22.99 o 
  -4  -1   9     2046.40     1865.98    291.66 o 
  -3  -1   9     4037.61     4200.68    111.82 o 
  -2  -1   9      312.45      355.75     58.84 o 
  -1  -1   9     2977.55     2700.86    456.18 o 
   0  -1   9     1940.63     1831.59    277.02 o 
   1  -1   9       74.49       83.50     16.13 o 
   2  -1   9     5583.71     5992.87    302.73 o 
   3  -1   9      810.57      734.75    124.97 o 
   4  -1   9      231.07      338.07     23.34 o 
   5  -1   9     3259.34     3000.30    176.18 o 
   6  -1   9      566.06      699.02     25.11 o 
   7  -1   9      623.55      518.53     26.32 o 
   8  -1   9     1571.04     1169.87    235.91 o 
   9  -1   9      288.66      298.54     61.07 o 
  10  -1   9      135.88      252.17     40.70 o 
 -10   0   9       49.30      111.34     28.07 o 
  -9   0   9     1320.02     1436.46    282.06 o 
  -8   0   9      865.13      881.25    177.11 o 
  -7   0   9      813.58      906.56     94.89 o 
  -6   0   9     5598.68     6257.41     33.39 o 
  -5   0   9     1820.41     1702.26    199.75 o 
  -4   0   9     1188.28     1268.95     25.60 o 
  -3   0   9     6021.91     5412.85    662.52 o 
  -2   0   9      512.07      546.41     25.08 o 
  -1   0   9      712.69      667.99     58.13 o 
   0   0   9     1641.68     1497.64    159.22 o 
   1   0   9       23.93       21.06     16.32 o 
   2   0   9     3567.50     3994.01    288.62 o 
   3   0   9     8591.94     9518.77    398.83 o 
   4   0   9      165.06      208.05     99.78 o 
   5   0   9     1639.36     2044.19    151.94 o 
   6   0   9      763.26      789.37     91.41 o 
   7   0   9      356.55      373.88     36.74 o 
   8   0   9     1210.81     1656.92     40.75 o 
   9   0   9      608.53      424.77     81.70 o 
  10   0   9       94.08       77.93     28.79 o 
 -10   1   9       43.76      112.38     61.30 o 
  -9   1   9      970.56     1163.67    186.56 o 
  -8   1   9      913.63      756.66     19.31 o 
  -7   1   9      192.94      276.08     62.05 o 
  -6   1   9     2523.31     2407.32    351.49 o 
  -5   1   9     2466.58     2045.02    263.39 o 
  -4   1   9      524.87      492.30     56.12 o 
  -3   1   9     3847.66     2977.76     80.09 o 
  -2   1   9     2195.33     2198.33    150.87 o 
  -1   1   9     1587.17     1655.60    101.49 o 
   0   1   9     2896.24     2925.17    268.92 o 
   1   1   9      806.25      752.69     94.91 o 
   2   1   9      793.41      895.00     31.30 o 
   3   1   9     3520.65     3246.84    349.37 o 
   4   1   9      300.69      352.54     30.04 o 
   5   1   9     1633.34     2102.81    124.59 o 
   6   1   9     1295.63     1210.92     28.83 o 
   7   1   9        8.24       82.39     24.82 o 
   8   1   9     1314.78     1080.54     30.32 o 
   9   1   9      528.35      696.72     40.22 o 
 -10   2   9      289.50      274.82     23.31 o 
  -9   2   9      697.81      870.03     28.62 o 
  -8   2   9     1592.07     1815.17    170.78 o 
  -7   2   9       65.72       86.05     20.38 o 
  -6   2   9     2750.30     2914.58     94.37 o 
  -5   2   9     3621.42     4003.35     52.35 o 
  -4   2   9      100.53       75.76     16.84 o 
  -3   2   9     3194.15     3212.85    235.80 o 
  -2   2   9     2309.33     1865.92    162.83 o 
  -1   2   9      260.34      249.26     88.13 o 
   0   2   9     6062.78     5890.32    392.29 o 
   1   2   9     4720.13     4928.63    406.00 o 
   2   2   9       98.21      105.23     66.76 o 
   3   2   9     3027.09     2922.10    673.54 o 
   4   2   9      708.41      976.54    119.48 o 
   5   2   9      877.86     1048.21     71.05 o 
   6   2   9     2114.48     1732.02     31.84 o 
   7   2   9      300.46      246.26     26.81 o 
   8   2   9      521.87      555.20     29.30 o 
   9   2   9      745.58      835.67    171.61 o 
  -9   3   9      690.12      565.93     42.22 o 
  -8   3   9     2234.57     2489.40    109.20 o 
  -7   3   9      561.32      465.54     33.52 o 
  -6   3   9     1364.11     1219.30    159.83 o 
  -5   3   9     2468.33     2231.87    219.80 o 
  -4   3   9      280.96      301.06     24.55 o 
  -3   3   9     4562.11     4588.56    325.08 o 
  -2   3   9     2219.21     1667.63     80.40 o 
  -1   3   9       59.86       64.08     20.35 o 
   0   3   9     5798.83     6068.04    781.31 o 
   1   3   9     3684.10     3243.29    132.45 o 
   2   3   9      182.37      168.64     22.84 o 
   3   3   9     2454.87     2134.54    140.67 o 
   4   3   9     1623.69     2049.97    264.34 o 
   5   3   9      304.67      304.10     24.58 o 
   6   3   9     1919.91     2063.83     41.78 o 
   7   3   9      564.21      624.27     38.24 o 
   8   3   9      204.35      107.73     39.22 o 
   9   3   9      578.83      555.83     33.62 o 
  -9   4   9       15.36      -22.40     22.40 o 
  -8   4   9     2540.89     2709.68    217.72 o 
  -7   4   9     1486.87     1287.48    239.87 o 
  -6   4   9      144.18      120.49     43.19 o 
  -5   4   9     3472.25     3089.39    274.12 o 
  -4   4   9      151.34      118.74     18.86 o 
  -3   4   9      847.71      882.61     71.80 o 
  -2   4   9     5484.39     4943.44   1125.58 o 
  -1   4   9      401.25      418.79     81.94 o 
   0   4   9     1944.48     2088.44    236.12 o 
   1   4   9     3468.63     3231.61    175.02 o 
   2   4   9       72.10      118.72     23.51 o 
   3   4   9     2000.84     2168.81    177.89 o 
   4   4   9     3008.20     2983.33     65.26 o 
   5   4   9        0.01      -34.00     34.00 o 
   6   4   9     2026.38     2098.29     42.78 o 
   7   4   9      785.94      876.75     39.74 o 
   8   4   9       21.37       40.70     27.30 o 
   9   4   9      520.79      537.30    120.67 o 
  -9   5   9       19.25        3.96     57.08 o 
  -8   5   9     1503.79     1479.59    243.83 o 
  -7   5   9     1632.22     1580.12     39.78 o 
  -6   5   9       52.66       73.32     31.02 o 
  -5   5   9     1583.10     1770.15    215.30 o 
  -4   5   9     2179.84     2261.89    252.80 o 
  -3   5   9      703.31      690.06     74.02 o 
  -2   5   9     4562.86     4542.84    584.81 o 
  -1   5   9      876.92      964.62    200.99 o 
   0   5   9      666.46      692.47     49.43 o 
   1   5   9     1861.95     2032.35    339.80 o 
   2   5   9      748.03      735.54    120.72 o 
   3   5   9      839.15      752.96    154.52 o 
   4   5   9     3335.68     3261.91    856.56 o 
   5   5   9      109.19       99.28     36.73 o 
   6   5   9     1268.53     1221.17     42.25 o 
   7   5   9     1294.15      951.76     30.81 o 
   8   5   9        4.47       35.49     45.91 o 
  -8   6   9     1160.11     1193.11     71.31 o 
  -7   6   9     1891.33     1448.61    146.21 o 
  -6   6   9        5.16       34.94     25.94 o 
  -5   6   9     1710.33     1916.00    158.63 o 
  -4   6   9     2883.76     2355.11    215.88 o 
  -3   6   9       10.88       42.40     20.29 o 
  -2   6   9     2209.99     2364.11    379.46 o 
  -1   6   9     2134.46     2214.38    305.54 o 
   0   6   9      187.43      208.56     42.45 o 
   1   6   9     2509.44     2206.12    445.82 o 
   2   6   9      867.68      985.50    216.37 o 
   3   6   9      439.80      418.85     21.49 o 
   4   6   9     2413.87     2775.10    388.20 o 
   5   6   9      583.58      492.17     38.74 o 
   6   6   9      487.58      582.49     40.22 o 
   7   6   9     1275.44     1432.28     45.22 o 
   8   6   9      166.31       81.60     37.73 o 
  -7   7   9     1433.99     1264.06    147.13 o 
  -6   7   9      367.29      388.10     27.74 o 
  -5   7   9      979.82     1011.35    154.27 o 
  -4   7   9     3726.25     3418.05    687.52 o 
  -3   7   9      184.62      183.97     65.78 o 
  -2   7   9     1105.35     1087.45     85.23 o 
  -1   7   9     1109.12     1127.56    156.30 o 
   0   7   9       18.99       28.85     24.56 o 
   1   7   9     1374.46     1399.79    191.14 o 
   2   7   9     1527.94     1528.89    231.20 o 
   3   7   9        0.96       45.66     25.62 o 
   4   7   9     2063.47     1899.27     45.77 o 
   5   7   9      785.97      804.22     42.22 o 
   6   7   9       40.18       13.90     39.21 o 
   7   7   9      593.67      601.71     69.53 o 
  -7   8   9      888.76      684.39     93.64 o 
  -6   8   9      750.29      668.39     82.20 o 
  -5   8   9      342.21      308.42     27.91 o 
  -4   8   9     2449.75     2567.65    327.69 o 
  -3   8   9      959.08     1034.70    127.94 o 
  -2   8   9     1075.30     1106.45    122.74 o 
  -1   8   9     3166.38     3135.00    342.18 o 
   0   8   9      520.52      569.69    114.22 o 
   1   8   9      639.11      581.11     96.11 o 
   2   8   9     1469.40     1367.86    167.28 o 
   3   8   9       15.68       83.38     36.23 o 
   4   8   9      591.26      547.79     41.22 o 
   5   8   9     1590.54     1334.82     46.73 o 
   6   8   9       15.26       38.37     56.09 o 
  -6   9   9      816.38      782.17     36.01 o 
  -5   9   9        8.93       56.68     55.84 o 
  -4   9   9     1438.86     1381.89     31.81 o 
  -3   9   9     1244.76     1301.09     45.22 o 
  -2   9   9      207.70      191.14     30.03 o 
  -1   9   9     1918.01     2096.56    231.26 o 
   0   9   9      943.47      990.06    132.90 o 
   1   9   9      276.05      283.95     49.15 o 
   2   9   9     1189.28     1032.16     44.73 o 
   3   9   9      418.18      317.78     41.21 o 
   4   9   9      494.88      440.96     42.71 o 
   5   9   9      956.58      728.97     81.23 o 
  -4  10   9      716.85      667.80     73.51 o 
  -3  10   9     1265.17     1195.25     56.16 o 
  -2  10   9       10.71       17.86     30.63 o 
  -1  10   9     1644.77     1639.46    102.91 o 
   0  10   9      828.40      847.97     38.46 o 
   1  10   9       19.29       51.12     48.14 o 
   2  10   9     1484.66     1243.17     59.15 o 
   3  10   9      861.44      681.54     57.13 o 
   0  11   9     1134.29      833.26     93.41 o 
  -3 -11  10      320.63      305.75     46.56 o 
  -2 -11  10      186.31      251.41     36.56 o 
  -1 -11  10     1247.62     1133.94    168.70 o 
   0 -11  10      333.91      354.84     22.64 o 
   1 -11  10      297.99      353.28     67.82 o 
   2 -11  10      898.36      907.97    139.77 o 
   3 -11  10       63.65       33.87     32.03 o 
  -5 -10  10        3.98       13.26     34.43 o 
  -4 -10  10      671.69      694.59     48.05 o 
  -3 -10  10      565.83      738.73     68.54 o 
  -2 -10  10       19.43       65.19     23.36 o 
  -1 -10  10     1298.35     1362.70    130.99 o 
   0 -10  10      423.70      382.67     34.13 o 
   1 -10  10       66.47      104.53     47.45 o 
   2 -10  10     1267.05     1103.57     61.78 o 
   3 -10  10      438.14      402.70     45.76 o 
   4 -10  10      202.91      170.27     22.58 o 
   5 -10  10      764.24      481.04     21.95 o 
  -6  -9  10      911.27      823.51     30.36 o 
  -5  -9  10      169.08      243.05     36.79 o 
  -4  -9  10      638.04      659.01     56.44 o 
  -3  -9  10     1499.72     1500.57    184.25 o 
  -2  -9  10       62.43       70.83     21.91 o 
  -1  -9  10     1040.49     1223.62    119.53 o 
   0  -9  10     1451.69     1683.13    131.21 o 
   1  -9  10       49.38       63.12     27.36 o 
   2  -9  10     1233.66     1313.58    192.82 o 
   3  -9  10      690.92      604.57     72.96 o 
   4  -9  10       60.03       89.02     18.84 o 
   5  -9  10     1064.58     1028.77    242.22 o 
   6  -9  10      451.26      321.92     24.07 o 
  -7  -8  10      176.29      188.58     21.89 o 
  -6  -8  10     1366.99     1307.09     53.32 o 
  -5  -8  10      362.82      326.83     57.49 o 
  -4  -8  10      617.69      589.94     40.52 o 
  -3  -8  10     2088.85     2125.93    203.14 o 
  -2  -8  10      903.68      743.98     97.60 o 
  -1  -8  10      202.56      199.23     20.91 o 
   0  -8  10     2062.15     1952.30    155.34 o 
   1  -8  10       70.41      119.99     17.77 o 
   2  -8  10     1383.04     1254.46    142.88 o 
   3  -8  10     1186.02     1287.81    144.87 o 
   4  -8  10        3.14       24.90     17.92 o 
   5  -8  10     1176.88     1050.03     81.64 o 
   6  -8  10     1413.17     1443.46    460.51 o 
   7  -8  10       21.88       14.99     23.14 o 
  -8  -7  10      643.28      645.60     79.26 o 
  -7  -7  10       17.20       18.51     19.09 o 
  -6  -7  10     1056.41     1168.92    162.15 o 
  -5  -7  10      827.57      866.33    184.41 o 
  -4  -7  10       76.35       86.53     40.75 o 
  -3  -7  10     1981.96     1997.26    211.18 o 
  -2  -7  10      970.35      851.30    128.63 o 
  -1  -7  10      369.74      481.11     57.92 o 
   0  -7  10     2368.94     1929.06    315.66 o 
   1  -7  10      628.57      588.32     74.63 o 
   2  -7  10      663.62      618.57     79.22 o 
   3  -7  10     1784.61     1853.20    196.21 o 
   4  -7  10      255.49      277.29     29.08 o 
   5  -7  10      626.74      598.07     91.10 o 
   6  -7  10     1122.33     1027.38    217.65 o 
   7  -7  10       51.68       18.09     37.47 o 
  -8  -6  10     1125.39     1317.94    146.21 o 
  -7  -6  10      136.97      126.14     19.03 o 
  -6  -6  10      793.01      738.27     53.18 o 
  -5  -6  10     1143.35     1117.03     76.92 o 
  -4  -6  10       27.74       15.56     21.10 o 
  -3  -6  10     1064.73     1111.10    187.20 o 
  -2  -6  10     2382.96     2263.45    201.19 o 
  -1  -6  10       68.48       55.96     20.79 o 
   0  -6  10     2847.72     3161.24    295.24 o 
   1  -6  10     2147.94     1861.64    242.68 o 
   2  -6  10      182.53      237.47     32.84 o 
   3  -6  10     1465.55     1305.56    150.69 o 
   4  -6  10      634.72      772.81     87.69 o 
   5  -6  10       63.00       86.13     29.19 o 
   6  -6  10     1268.01      974.43     67.34 o 
   7  -6  10       94.35      119.33     34.00 o 
   8  -6  10      427.43      449.41    108.74 o 
  -9  -5  10      257.03      269.04     35.80 o 
  -8  -5  10     1338.27     1412.84    113.13 o 
  -7  -5  10      223.92      252.75     17.06 o 
  -6  -5  10      572.23      604.00     90.47 o 
  -5  -5  10     1204.29     1411.24    139.46 o 
  -4  -5  10      379.62      363.31     18.12 o 
  -3  -5  10     2399.37     2561.76    132.79 o 
  -2  -5  10     2451.06     2411.12    278.81 o 
  -1  -5  10       88.35      105.35     16.80 o 
   0  -5  10     2900.96     2642.52    247.69 o 
   1  -5  10     1826.11     1550.16    139.31 o 
   2  -5  10        0.00       -9.34     19.16 o 
   3  -5  10     3038.36     3003.54    209.97 o 
   4  -5  10     1158.83     1011.26    106.69 o 
   5  -5  10       82.60       82.09     35.52 o 
   6  -5  10      754.93      886.26    152.58 o 
   7  -5  10      525.39      646.76    244.08 o 
   8  -5  10      338.54      374.35     50.39 o 
  -9  -4  10       42.56       15.07     20.26 o 
  -8  -4  10     1367.37     1366.69    119.81 o 
  -7  -4  10      600.63      612.13    108.69 o 
  -6  -4  10       30.44       54.21     19.51 o 
  -5  -4  10     2263.70     2402.95     59.97 o 
  -4  -4  10      270.76      362.72     79.19 o 
  -3  -4  10      374.04      506.81     58.35 o 
  -2  -4  10     2946.56     2294.59     21.84 o 
  -1  -4  10      902.03      916.70    119.51 o 
   0  -4  10     1246.40     1423.85     26.17 o 
   1  -4  10     3965.96     3817.12    604.42 o 
   2  -4  10       61.60       53.38     50.63 o 
   3  -4  10     2114.92     2037.72    494.90 o 
   4  -4  10     2195.41     2371.90    341.01 o 
   5  -4  10       20.60       46.54     15.45 o 
   6  -4  10     1100.69     1121.07    151.09 o 
   7  -4  10     1048.49     1246.62    438.75 o 
   8  -4  10        2.72       61.37     52.11 o 
   9  -4  10      895.69      885.09    207.40 o 
  -9  -3  10       40.54       37.58     22.49 o 
  -8  -3  10      585.20      486.40     36.36 o 
  -7  -3  10     1351.20     1758.58     35.54 o 
  -6  -3  10        0.10      -18.37     82.14 o 
  -5  -3  10     2126.59     2130.69    370.96 o 
  -4  -3  10     3064.09     2910.60    273.78 o 
  -3  -3  10       24.31        3.63     18.64 o 
  -2  -3  10     1304.68     1468.15     50.71 o 
  -1  -3  10     1014.87      939.75    108.59 o 
   0  -3  10      307.86      285.84     89.62 o 
   1  -3  10     4409.43     3970.16    495.01 o 
   2  -3  10      906.62      946.00     67.33 o 
   3  -3  10     1052.15     1155.79     68.83 o 
   4  -3  10     2674.44     2656.83    303.51 o 
   5  -3  10      251.00      332.08     50.64 o 
   6  -3  10      495.89      678.48    142.71 o 
   7  -3  10     1253.08     1193.67    260.92 o 
   8  -3  10      106.55      125.19     37.72 o 
   9  -3  10      463.46      321.49     47.42 o 
  -9  -2  10      224.36      277.47     47.26 o 
  -8  -2  10      451.13      402.70     19.13 o 
  -7  -2  10     2149.48     2576.09     82.34 o 
  -6  -2  10       10.13        8.02     24.39 o 
  -5  -2  10     1566.36     1491.31    340.88 o 
  -4  -2  10     4142.62     3926.96    684.53 o 
  -3  -2  10      574.77      552.61     59.11 o 
  -2  -2  10      969.97      984.44     57.40 o 
  -1  -2  10     2084.88     1684.62    116.22 o 
   0  -2  10        2.40      -14.43     18.44 o 
   1  -2  10     3842.22     4209.68    210.29 o 
   2  -2  10     1848.51     1999.08     86.57 o 
   3  -2  10      131.37      139.84     22.09 o 
   4  -2  10     1891.97     2084.70    158.70 o 
   5  -2  10      600.40      682.72     28.56 o 
   6  -2  10      353.24      342.90     30.78 o 
   7  -2  10     1274.32     1358.88    427.68 o 
   8  -2  10      337.30      452.79    178.74 o 
   9  -2  10      180.07      210.44     52.87 o 
  -9  -1  10      685.34      806.81     29.32 o 
  -8  -1  10      303.31      319.48     26.85 o 
  -7  -1  10     2209.73     2422.20    294.80 o 
  -6  -1  10      544.29      615.69     46.19 o 
  -5  -1  10     1937.49     1897.07    358.95 o 
  -4  -1  10     2644.83     2428.48    430.27 o 
  -3  -1  10      860.25      827.05     84.72 o 
  -2  -1  10      860.97      797.35     28.32 o 
  -1  -1  10     3546.15     3756.05     29.62 o 
   0  -1  10      421.91      514.68    107.76 o 
   1  -1  10     1759.54     1531.84    116.17 o 
   2  -1  10     2166.41     1729.92    200.60 o 
   3  -1  10      119.94      149.53     52.37 o 
   4  -1  10     1582.77     2203.53    187.73 o 
   5  -1  10      861.53      954.42     84.71 o 
   6  -1  10      128.09      176.19     25.08 o 
   7  -1  10     1140.96     1428.22     40.75 o 
   8  -1  10      581.26      812.48     39.73 o 
   9  -1  10       23.05       58.15     59.06 o 
  -9   0  10      759.93      726.67    136.59 o 
  -8   0  10       66.08       45.54     26.06 o 
  -7   0  10     2770.10     2255.33     39.08 o 
  -6   0  10     2595.63     2366.58    354.70 o 
  -5   0  10        9.41       31.97     35.24 o 
  -4   0  10     2334.80     1878.81     20.94 o 
  -3   0  10      785.34      618.75     18.09 o 
  -2   0  10     1549.43     1526.98     26.02 o 
  -1   0  10     4874.16     4528.40    450.92 o 
   0   0  10     2541.57     2277.41    248.28 o 
   1   0  10      740.08      736.51     50.18 o 
   2   0  10     5409.92     5954.94    426.17 o 
   3   0  10      420.76      409.55     66.54 o 
   4   0  10     1674.92     1691.39    223.07 o 
   5   0  10     1340.57     1468.47    389.99 o 
   6   0  10        2.87       17.43     62.78 o 
   7   0  10      718.32      605.99     28.31 o 
   8   0  10      859.94      898.66     41.23 o 
   9   0  10        3.71       -4.56     22.49 o 
  -9   1  10     1129.47     1277.35    298.14 o 
  -8   1  10       63.19      -50.88     76.69 o 
  -7   1  10     1623.24     1387.21    122.81 o 
  -6   1  10     2221.31     2103.11    321.45 o 
  -5   1  10       25.00        5.29     45.66 o 
  -4   1  10     2159.46     1934.96    244.61 o 
  -3   1  10     1097.96     1042.73     56.41 o 
  -2   1  10      585.25      511.62     20.31 o 
  -1   1  10     5595.68     5708.66    423.32 o 
   0   1  10     3933.67     4397.43    408.91 o 
   1   1  10       94.85      137.67     42.94 o 
   2   1  10     4428.82     4424.91    201.44 o 
   3   1  10     1219.60     1111.88    102.65 o 
   4   1  10      589.00      636.71     96.61 o 
   5   1  10     1827.78     1845.08    493.17 o 
   6   1  10      291.43      353.25     25.62 o 
   7   1  10      527.39      539.81     39.23 o 
   8   1  10      962.39     1317.07     43.22 o 
   9   1  10       75.46       -7.45     28.29 o 
  -9   2  10     1185.08     1158.99    233.05 o 
  -8   2  10      399.87      324.65     95.83 o 
  -7   2  10      478.03      476.94     73.74 o 
  -6   2  10     2019.19     1821.18     76.11 o 
  -5   2  10       59.80       27.14     53.85 o 
  -4   2  10     1492.72     1386.54    240.42 o 
  -3   2  10     3059.96     3147.37    133.78 o 
  -2   2  10      147.03      175.02     23.87 o 
  -1   2  10     1465.90     1340.98     74.34 o 
   0   2  10     3670.56     3922.51    218.20 o 
   1   2  10        7.34       41.20     23.51 o 
   2   2  10     3589.03     3651.48    284.72 o 
   3   2  10     1791.37     1730.46    130.33 o 
   4   2  10      249.28      249.88     37.48 o 
   5   2  10     1672.45     2209.33    149.93 o 
   6   2  10      778.54      870.32     38.25 o 
   7   2  10       24.38      204.99     36.73 o 
   8   2  10      925.61     1198.77     43.72 o 
   9   2  10      220.19      180.70     29.29 o 
  -9   3  10     1275.11     1314.00     63.36 o 
  -8   3  10     1114.59     1248.90     69.07 o 
  -7   3  10       26.99       42.68     38.96 o 
  -6   3  10     2602.75     2641.22    515.45 o 
  -5   3  10      484.62      581.31    148.98 o 
  -4   3  10     1397.19     1204.57     22.34 o 
  -3   3  10     1805.18     1890.45     93.27 o 
  -2   3  10      832.09      811.01    156.51 o 
  -1   3  10      782.17      698.56    171.65 o 
   0   3  10     2502.97     2516.48    637.10 o 
   1   3  10      307.12      242.90     20.61 o 
   2   3  10     2766.63     3282.44    369.06 o 
   3   3  10     1774.10     2075.41    237.26 o 
   4   3  10       13.68       82.72     24.39 o 
   5   3  10     1212.13     1172.50    331.51 o 
   6   3  10     1078.90     1402.29     41.24 o 
   7   3  10       38.61      -21.34     38.71 o 
   8   3  10      531.26      406.71     29.80 o 
  -8   4  10     1380.15     1334.63     49.95 o 
  -7   4  10        0.49        7.16     43.68 o 
  -6   4  10     2245.51     2456.44    303.01 o 
  -5   4  10     1284.10     1302.60    224.67 o 
  -4   4  10       52.80      103.34     52.86 o 
  -3   4  10     3106.66     3131.18    390.33 o 
  -2   4  10     1168.87     1072.84     61.38 o 
  -1   4  10      433.39      389.36     43.45 o 
   0   4  10     3152.34     3364.18    450.69 o 
   1   4  10      449.50      415.32     41.22 o 
   2   4  10      882.18     1115.78     31.80 o 
   3   4  10     3329.25     3362.90    240.68 o 
   4   4  10       57.28       79.03     22.58 o 
   5   4  10     1188.20     1471.06    161.02 o 
   6   4  10     1040.49     1303.32     40.25 o 
   7   4  10       47.20      103.24     38.72 o 
   8   4  10      578.19      618.28     42.21 o 
  -8   5  10     1532.26     1574.81    124.27 o 
  -7   5  10       75.89      101.88    109.20 o 
  -6   5  10      878.26      940.66     28.28 o 
  -5   5  10     2408.42     2162.05    265.25 o 
  -4   5  10       43.73       53.85     21.59 o 
  -3   5  10     1363.65     1207.27    253.78 o 
  -2   5  10     2677.78     2301.52     26.08 o 
  -1   5  10        6.76       25.06     24.92 o 
   0   5  10     2108.84     2359.25    313.73 o 
   1   5  10     1345.94     1479.81    221.47 o 
   2   5  10      160.29      123.47     25.62 o 
   3   5  10     2250.72     2372.62    269.46 o 
   4   5  10      577.68      650.90    193.44 o 
   5   5  10      473.73      440.47     28.30 o 
   6   5  10     1267.60      936.32     31.31 o 
   7   5  10      187.90      119.64     40.71 o 
  -7   6  10      428.77      362.76     28.79 o 
  -6   6  10      386.29      401.76     22.68 o 
  -5   6  10     2179.59     2417.85    220.14 o 
  -4   6  10      379.49      407.58     84.41 o 
  -3   6  10     1522.80     1585.50     81.79 o 
  -2   6  10     2631.28     2702.71    415.93 o 
  -1   6  10      721.97      756.96     96.12 o 
   0   6  10     1191.72     1249.20    224.90 o 
   1   6  10     1805.75     1903.70    280.26 o 
   2   6  10        0.84       -1.38     25.26 o 
   3   6  10     1645.16     1534.51     82.79 o 
   4   6  10      990.93      993.65    117.51 o 
   5   6  10       51.09      111.68     38.22 o 
   6   6  10      831.41      744.13     43.71 o 
   7   6  10      670.96      631.25     44.20 o 
  -7   7  10      851.45      627.88     31.29 o 
  -6   7  10      117.85      107.70     27.72 o 
  -5   7  10     1758.31     1425.63    159.11 o 
  -4   7  10      960.77     1069.01     46.95 o 
  -3   7  10      456.91      529.36     90.38 o 
  -2   7  10     1120.19     1163.32    110.82 o 
  -1   7  10      288.84      324.72     47.41 o 
   0   7  10      514.14      542.87     87.90 o 
   1   7  10     2234.11     2362.76    365.95 o 
   2   7  10      179.38      243.04     67.02 o 
   3   7  10      824.65      842.65    101.09 o 
   4   7  10     1293.02      980.58     33.80 o 
   5   7  10        6.54       65.02     39.21 o 
   6   7  10      342.23      232.36     43.19 o 
  -6   8  10        7.44      116.64     41.20 o 
  -5   8  10     1476.66     1300.07     81.52 o 
  -4   8  10     1266.93     1344.49    138.41 o 
  -3   8  10       35.16       53.11     27.38 o 
  -2   8  10     1761.52     1838.34    209.59 o 
  -1   8  10      742.06      719.10     78.48 o 
   0   8  10      375.83      413.05     43.94 o 
   1   8  10     2105.58     2211.10    322.84 o 
   2   8  10      406.45      479.07    105.51 o 
   3   8  10      158.97      211.96     39.71 o 
   4   8  10      974.11      692.06     44.22 o 
   5   8  10      208.49      186.66     42.69 o 
  -4   9  10     1670.10     1719.75    178.97 o 
  -3   9  10       34.69       19.11     28.43 o 
  -2   9  10     1389.40     1503.37    106.86 o 
  -1   9  10     1598.63     1658.73    281.88 o 
   0   9  10        5.61       15.63     38.96 o 
   1   9  10     1250.07     1133.15     87.22 o 
   2   9  10      770.06      775.61     89.16 o 
   3   9  10      110.60      122.11     50.13 o 
  -1  10  10     1588.87     1552.96     42.18 o 
   0  10  10      101.37       91.46     39.46 o 
   1  10  10      631.66      559.21     46.68 o 
  -1 -11  11      557.25      478.72     29.47 o 
   0 -11  11       35.22       24.53     22.51 o 
  -4 -10  11      991.67      950.65    105.56 o 
  -3 -10  11       65.22       49.17     46.67 o 
  -2 -10  11      727.37      748.10    117.91 o 
  -1 -10  11      732.23      617.48     77.05 o 
   0 -10  11        2.13       -9.04     23.89 o 
   1 -10  11      518.89      473.22    105.34 o 
   2 -10  11      512.55      367.41     26.32 o 
   3 -10  11       44.79       45.92     17.53 o 
  -5  -9  11      157.58      124.89     17.91 o 
  -4  -9  11      933.01      895.06    109.80 o 
  -3  -9  11      159.02      178.68     22.15 o 
  -2  -9  11      513.76      540.65     59.38 o 
  -1  -9  11     2216.03     2104.99    116.35 o 
   0  -9  11       72.84      104.06     20.98 o 
   1  -9  11      615.60      664.85    102.63 o 
   2  -9  11     1045.85     1086.05    118.96 o 
   3  -9  11        9.65       35.42     22.16 o 
   4  -9  11      608.11      582.14     42.40 o 
   5  -9  11      781.20      816.40    195.45 o 
  -6  -8  11      539.61      648.85     72.06 o 
  -5  -8  11       15.14       16.04     17.42 o 
  -4  -8  11     1156.49     1190.61    180.49 o 
  -3  -8  11      835.80      862.94     94.74 o 
  -2  -8  11       54.90       58.81     19.24 o 
  -1  -8  11     1467.27     1482.16    164.92 o 
   0  -8  11      825.07      779.48     63.10 o 
   1  -8  11      409.92      432.75     51.90 o 
   2  -8  11     1409.32     1316.02    148.04 o 
   3  -8  11      417.50      456.32     56.65 o 
   4  -8  11      390.78      385.89     42.81 o 
   5  -8  11      774.92      855.11     89.03 o 
   6  -8  11      113.54       72.09     23.41 o 
  -7  -7  11      251.92      235.66     18.53 o 
  -6  -7  11      787.52      852.50    110.03 o 
  -5  -7  11        9.20       97.90     18.55 o 
  -4  -7  11     1131.78     1003.11     97.29 o 
  -3  -7  11     1223.32     1307.64    192.45 o 
  -2  -7  11        0.54        1.74     20.42 o 
  -1  -7  11     1452.81     1450.92    181.92 o 
   0  -7  11      733.51      887.29     93.64 o 
   1  -7  11      228.09      242.86     20.73 o 
   2  -7  11     1601.47     1638.82    230.16 o 
   3  -7  11      989.50      982.98    111.30 o 
   4  -7  11       29.96       89.48     39.11 o 
   5  -7  11      873.16      806.37     91.94 o 
   6  -7  11      151.11      165.90    110.45 o 
  -7  -6  11       84.92       73.15     22.25 o 
  -6  -6  11      400.66      391.95     36.91 o 
  -5  -6  11       52.57      152.88     34.51 o 
  -4  -6  11      543.85      576.30     90.67 o 
  -3  -6  11     1630.68     1748.33    262.40 o 
  -2  -6  11      234.85      247.18     28.21 o 
  -1  -6  11     1514.35     1358.91     29.75 o 
   0  -6  11     1481.57     1424.27    232.70 o 
   1  -6  11       96.35      104.83     17.69 o 
   2  -6  11     1013.60      963.37     55.31 o 
   3  -6  11     1057.74      974.72    124.21 o 
   4  -6  11        3.23       11.73     25.81 o 
   5  -6  11      872.97      887.55    146.44 o 
   6  -6  11      359.61      320.36     27.24 o 
   7  -6  11      116.07      184.04     44.18 o 
  -8  -5  11      630.59      695.77    133.21 o 
  -7  -5  11       59.34       75.31     17.06 o 
  -6  -5  11     1113.29     1241.94    139.34 o 
  -5  -5  11     1020.27     1086.67    125.43 o 
  -4  -5  11      210.98      179.34     28.93 o 
  -3  -5  11     2084.85     2265.69    315.70 o 
  -2  -5  11      513.63      492.12     95.16 o 
  -1  -5  11      612.93      489.33     77.83 o 
   0  -5  11     2365.71     2145.20    402.98 o 
   1  -5  11       36.14       83.00     40.50 o 
   2  -5  11     1239.93     1288.27    111.51 o 
   3  -5  11     1454.93     1378.92    223.30 o 
   4  -5  11       40.15       68.19     29.67 o 
   5  -5  11     1020.16      946.15    227.23 o 
   6  -5  11     1001.54     1230.43    168.81 o 
   7  -5  11        0.17        7.84     24.57 o 
  -8  -4  11      989.74     1065.18     77.52 o 
  -7  -4  11       29.23       12.26     55.95 o 
  -6  -4  11     1341.83     1253.31    150.14 o 
  -5  -4  11     2306.08     2145.73    136.34 o 
  -4  -4  11      201.05      229.36     18.08 o 
  -3  -4  11     1841.70     1794.97    410.86 o 
  -2  -4  11     1492.02     1489.15     74.58 o 
  -1  -4  11       93.76      200.29     28.54 o 
   0  -4  11     3193.64     3620.61    154.96 o 
   1  -4  11      842.06     1070.06     54.65 o 
   2  -4  11      496.72      513.36    143.27 o 
   3  -4  11     1405.44     1491.50    315.19 o 
   4  -4  11      468.55      474.62    111.52 o 
   5  -4  11      670.04      680.07    121.66 o 
   6  -4  11     1595.24     1443.21    208.80 o 
   7  -4  11      255.52      256.14     42.45 o 
   8  -4  11      339.44      294.76     92.35 o 
  -8  -3  11     1001.77     1046.76    144.61 o 
  -7  -3  11      151.31      189.02     51.63 o 
  -6  -3  11     1119.66     1302.98     50.44 o 
  -5  -3  11     2154.88     2212.87    362.21 o 
  -4  -3  11      635.38      600.39    141.81 o 
  -3  -3  11     1139.27     1353.57     25.83 o 
  -2  -3  11     1761.81     2072.09     34.57 o 
  -1  -3  11        0.49       11.17     16.49 o 
   0  -3  11     2014.34     1829.84     88.07 o 
   1  -3  11     2248.50     2002.44    368.80 o 
   2  -3  11       61.61      147.71     23.16 o 
   3  -3  11      764.62      845.65     21.04 o 
   4  -3  11      880.07     1043.62     96.88 o 
   5  -3  11      142.78      183.40     19.74 o 
   6  -3  11     1393.19     1560.28    350.55 o 
   7  -3  11      320.81      305.16     34.51 o 
   8  -3  11       92.58      101.61     27.05 o 
  -9  -2  11      189.73      204.03     41.20 o 
  -8  -2  11     1231.30     1000.93     64.35 o 
  -7  -2  11      644.61      749.62     55.13 o 
  -6  -2  11      214.11      214.75     48.40 o 
  -5  -2  11     1421.28     1430.58    166.04 o 
  -4  -2  11      608.54      516.72     36.01 o 
  -3  -2  11      587.56      523.39    128.89 o 
  -2  -2  11     3603.61     4260.68    118.41 o 
  -1  -2  11      270.69      340.30     36.00 o 
   0  -2  11     2262.46     2306.54    370.32 o 
   1  -2  11     2638.49     2761.88    544.78 o 
   2  -2  11       70.74      104.32     35.99 o 
   3  -2  11      703.93      758.42     95.37 o 
   4  -2  11      623.12      842.30     25.80 o 
   5  -2  11      140.96      178.54     24.21 o 
   6  -2  11     1488.75     1884.66     81.53 o 
   7  -2  11      452.42      495.07     40.72 o 
   8  -2  11       62.43       81.80     31.77 o 
  -9  -1  11        0.54       -3.59     33.25 o 
  -8  -1  11     1051.21     1209.98     40.00 o 
  -7  -1  11      953.65      996.74    131.66 o 
  -6  -1  11      503.73      661.68     43.70 o 
  -5  -1  11     1624.93     1659.46    262.55 o 
  -4  -1  11      705.80      743.24     94.63 o 
  -3  -1  11      367.69      279.37     66.79 o 
  -2  -1  11     5335.97     4421.38     45.97 o 
  -1  -1  11      670.30      675.69     94.38 o 
   0  -1  11      813.40      881.01     86.70 o 
   1  -1  11     2876.83     3514.50    185.05 o 
   2  -1  11       96.09      137.21     23.33 o 
   3  -1  11     1261.71     1293.73    262.21 o 
   4  -1  11     1909.61     2531.33    102.47 o 
   5  -1  11       33.66       90.16     49.14 o 
   6  -1  11      632.74      898.86     27.22 o 
   7  -1  11     1019.95      814.34     30.80 o 
   8  -1  11        0.31      -37.72     37.72 o 
  -9   0  11      114.61      180.47     23.50 o 
  -8   0  11      490.57      500.23     20.17 o 
  -7   0  11     1101.15     1116.59    151.80 o 
  -6   0  11      156.94      170.69     25.43 o 
  -5   0  11     1743.39     1971.03     57.44 o 
  -4   0  11     1719.86     1545.13    229.52 o 
  -3   0  11       10.44       36.76     24.37 o 
  -2   0  11     3348.99     2775.55     53.08 o 
  -1   0  11     2420.81     2684.18    188.18 o 
   0   0  11      546.98      594.60    132.61 o 
   1   0  11     2369.87     2806.61    218.29 o 
   2   0  11     1355.47     1372.87     77.56 o 
   3   0  11      761.39      881.49     67.31 o 
   4   0  11     2084.27     1970.86    250.01 o 
   5   0  11      772.77      870.75     92.65 o 
   6   0  11      410.38      469.78     69.27 o 
   7   0  11     1131.55     1356.57     42.73 o 
   8   0  11       74.25      -27.30     27.30 o 
  -8   1  11      271.87      258.01     28.05 o 
  -7   1  11     1456.29     1446.28    170.00 o 
  -6   1  11      368.91      441.95     26.15 o 
  -5   1  11      289.97      289.88     25.82 o 
  -4   1  11     1833.10     1435.67     20.57 o 
  -3   1  11      119.65      125.04     25.26 o 
  -2   1  11     2269.78     2018.53    167.73 o 
  -1   1  11     3440.28     2955.33    231.03 o 
   0   1  11       20.80      133.40     24.19 o 
   1   1  11     1843.59     1872.52    130.83 o 
   2   1  11     1655.45     1681.18    360.56 o 
   3   1  11        5.77      -12.33     24.37 o 
   4   1  11     1501.43     1584.52    421.86 o 
   5   1  11      538.93      522.94     48.67 o 
   6   1  11       54.73       62.54     25.97 o 
   7   1  11     1226.79      888.06     30.81 o 
   8   1  11      305.74      169.30     30.28 o 
  -8   2  11       78.51      131.68     54.85 o 
  -7   2  11     1409.53     1681.56     28.82 o 
  -6   2  11     1157.23     1153.78    182.13 o 
  -5   2  11      294.43      280.48     22.59 o 
  -4   2  11     1813.81     1894.48     28.31 o 
  -3   2  11      578.17      559.22     25.29 o 
  -2   2  11      533.46      617.82    176.56 o 
  -1   2  11     2930.74     3153.69    337.72 o 
   0   2  11      383.08      433.20     34.26 o 
   1   2  11     1021.60     1037.12    104.61 o 
   2   2  11     1534.05     1920.23    202.13 o 
   3   2  11        2.93       54.68     24.19 o 
   4   2  11     1033.70     1058.57     23.07 o 
   5   2  11      991.30     1056.67     40.74 o 
   6   2  11        9.49       14.31     43.18 o 
   7   2  11      713.00      887.08     42.72 o 
   8   2  11      512.72      425.07     30.79 o 
  -8   3  11        8.42       23.21     31.02 o 
  -7   3  11     1237.74     1325.11     29.69 o 
  -6   3  11     1180.81     1008.16     63.36 o 
  -5   3  11      125.66      171.85     33.51 o 
  -4   3  11     1658.09     1526.99     73.59 o 
  -3   3  11     1032.27      895.99     22.19 o 
  -2   3  11       61.06      128.65     24.73 o 
  -1   3  11     2281.59     1943.27    119.19 o 
   0   3  11      567.34      721.03     92.38 o 
   1   3  11      884.35      991.42    122.47 o 
   2   3  11     1457.78     1463.55     24.12 o 
   3   3  11      138.70      157.46     36.98 o 
   4   3  11      851.45      940.34     69.80 o 
   5   3  11     1215.54     1633.58    176.92 o 
   6   3  11       75.03      123.59     38.22 o 
   7   3  11      294.98      329.66     40.71 o 
  -7   4  11      730.44      699.13     27.32 o 
  -6   4  11     1796.08     2146.10    190.70 o 
  -5   4  11       88.19      120.19     64.53 o 
  -4   4  11     2229.56     2342.91    119.16 o 
  -3   4  11     2210.28     2303.74    180.87 o 
  -2   4  11       55.75       27.82     20.29 o 
  -1   4  11     2038.21     2115.22    183.58 o 
   0   4  11     1204.91     1394.47    135.44 o 
   1   4  11      226.89      203.37     37.23 o 
   2   4  11     2306.22     1961.22    152.77 o 
   3   4  11     1075.65     1079.43     51.93 o 
   4   4  11      284.28      409.86     91.10 o 
   5   4  11     1435.81     1854.38    215.49 o 
   6   4  11      348.33      439.90     39.72 o 
   7   4  11      157.76      111.19     41.20 o 
  -7   5  11      324.80      345.17     28.79 o 
  -6   5  11     1446.96     1604.61    159.56 o 
  -5   5  11      490.92      517.99    119.43 o 
  -4   5  11      641.14      608.90     23.59 o 
  -3   5  11     2426.37     2559.68    282.67 o 
  -2   5  11      348.35      390.13     86.89 o 
  -1   5  11     1112.47     1075.95    287.73 o 
   0   5  11     2090.42     2254.68    331.58 o 
   1   5  11        3.83       51.94     25.09 o 
   2   5  11     1356.14     1545.43    159.31 o 
   3   5  11     1533.92     1764.09    243.36 o 
   4   5  11        3.52       34.08     49.88 o 
   5   5  11      856.30      917.03     41.73 o 
   6   5  11      390.94      423.53     40.71 o 
  -6   6  11     1326.13     1319.54     94.68 o 
  -5   6  11      668.75      714.95     28.97 o 
  -4   6  11      168.79      207.71     28.79 o 
  -3   6  11     2114.67     2173.41    275.09 o 
  -2   6  11      695.80      598.84     23.12 o 
  -1   6  11      142.17      156.20     26.06 o 
   0   6  11     2022.77     2274.44    288.76 o 
   1   6  11      373.64      366.55     40.72 o 
   2   6  11      633.46      657.84     78.22 o 
   3   6  11     1044.38     1227.06    135.65 o 
   4   6  11       70.51       83.99     22.48 o 
   5   6  11      604.81      569.63     42.21 o 
   6   6  11      485.43      408.67     44.19 o 
  -5   7  11     1163.98     1010.05     36.77 o 
  -4   7  11      110.29       69.49     20.01 o 
  -3   7  11     1569.73     1741.05    241.86 o 
  -2   7  11      629.70      587.13     78.72 o 
  -1   7  11       51.43       86.71     21.65 o 
   0   7  11     1540.96     1322.13     41.76 o 
   1   7  11      743.64      871.24    192.23 o 
   2   7  11      259.34      290.55     73.72 o 
   3   7  11     1052.61     1113.25    146.08 o 
   4   7  11      127.63      137.50     40.70 o 
   5   7  11      148.46       93.32     42.69 o 
  -4   8  11       22.80       85.03     28.42 o 
  -3   8  11     1420.59     1486.76    142.65 o 
  -2   8  11     1667.51     1612.48     60.65 o 
  -1   8  11       73.33      102.99     28.08 o 
   0   8  11     1390.59     1491.74    292.75 o 
   1   8  11     1228.38     1173.48     91.44 o 
   2   8  11       61.17       60.56     28.24 o 
   3   8  11      731.15      732.12    147.76 o 
  -1   9  11      163.86       87.89     55.10 o 
   0   9  11      862.23      729.44     48.18 o 
   1   9  11     1001.23      948.30    211.39 o 
  -1 -10  12      134.72      234.30     39.21 o 
   0 -10  12      360.30      353.56     37.81 o 
  -3  -9  12      161.19      194.18     36.29 o 
  -2  -9  12     1306.53     1260.26    155.54 o 
  -1  -9  12      422.93      310.89     42.15 o 
   0  -9  12      191.98      184.30     22.82 o 
   1  -9  12     1178.27     1233.92    167.51 o 
   2  -9  12      257.61      283.67     42.43 o 
   3  -9  12       86.44       73.54     36.52 o 
  -5  -8  12      465.56      512.11     37.30 o 
  -4  -8  12      757.15      766.88     46.00 o 
  -3  -8  12        2.69      -18.97     18.97 o 
  -2  -8  12      607.65      626.32     53.98 o 
  -1  -8  12      720.61      638.60     18.13 o 
   0  -8  12        1.05       15.25     37.17 o 
   1  -8  12     1043.37     1196.80    105.01 o 
   2  -8  12      634.34      607.17     69.47 o 
   3  -8  12       24.38       89.59     15.57 o 
   4  -8  12      587.23      587.19    126.58 o 
  -6  -7  12      341.19      368.16     36.80 o 
  -5  -7  12      155.34      146.76     17.73 o 
  -4  -7  12     1234.78     1118.80    197.05 o 
  -3  -7  12      100.56      115.88     28.84 o 
  -2  -7  12      333.40      325.81     56.67 o 
  -1  -7  12      627.22      722.89     81.54 o 
   0  -7  12        6.72       34.75     14.71 o 
   1  -7  12      774.35      848.04     83.62 o 
   2  -7  12     1085.90     1159.27    123.56 o 
   3  -7  12        5.90       13.07     39.00 o 
   4  -7  12      681.75      847.77    107.22 o 
   5  -7  12      502.31      471.69     75.95 o 
  -6  -6  12      720.27      779.03    129.89 o 
  -5  -6  12       64.37       51.26     17.14 o 
  -4  -6  12      972.06     1080.68    107.05 o 
  -3  -6  12      813.85      805.88    118.76 o 
  -2  -6  12      601.05      565.77     90.74 o 
  -1  -6  12     1074.75     1176.63    131.16 o 
   0  -6  12      206.61      208.12     16.81 o 
   1  -6  12      535.82      684.50     55.76 o 
   2  -6  12     1040.40     1117.04    135.40 o 
   3  -6  12      124.96      141.55     44.32 o 
   4  -6  12      580.20      559.99    138.78 o 
   5  -6  12      863.84      799.53     73.36 o 
   6  -6  12        0.79       69.28     42.65 o 
  -7  -5  12     1037.71      948.85    108.88 o 
  -6  -5  12     1021.32     1098.43    163.85 o 
  -5  -5  12       18.25       31.94     16.55 o 
  -4  -5  12     1803.41     1696.88    215.12 o 
  -3  -5  12      789.39      653.20     17.54 o 
  -2  -5  12       41.95       79.49     14.32 o 
  -1  -5  12     1778.63     2067.15    372.74 o 
   0  -5  12      765.69      729.86    165.18 o 
   1  -5  12      124.70      239.53     51.31 o 
   2  -5  12     1521.62     1938.93    271.98 o 
   3  -5  12      311.88      265.68     32.66 o 
   4  -5  12      380.08      405.18    133.77 o 
   5  -5  12     1064.86     1116.59    191.63 o 
   6  -5  12      144.53      205.96     40.00 o 
  -7  -4  12      345.32      350.47     67.65 o 
  -6  -4  12     1312.24     1458.12    282.53 o 
  -5  -4  12      251.39      248.26     60.57 o 
  -4  -4  12      885.73     1014.90    154.01 o 
  -3  -4  12     2369.18     2675.17     97.79 o 
  -2  -4  12        3.62        6.15     25.09 o 
  -1  -4  12     1072.86     1323.84     27.00 o 
   0  -4  12     1484.68     1344.23     25.11 o 
   1  -4  12       17.00       78.64     19.83 o 
   2  -4  12     1323.57     1279.33    263.69 o 
   3  -4  12      997.61     1246.13     78.01 o 
   4  -4  12       38.32       11.26     17.83 o 
   5  -4  12     1151.89     1105.59    142.09 o 
   6  -4  12      498.07      609.32    104.40 o 
   7  -4  12       64.32      118.49     52.12 o 
  -7  -3  12       59.38      151.84     39.71 o 
  -6  -3  12     1272.23     1380.25    259.92 o 
  -5  -3  12      292.96      313.76     33.26 o 
  -4  -3  12      627.75      528.27     19.12 o 
  -3  -3  12     1980.26     2095.76    301.20 o 
  -2  -3  12      179.45      214.93     24.38 o 
  -1  -3  12      890.68     1142.52    127.69 o 
   0  -3  12     1528.82     1472.28     34.06 o 
   1  -3  12      116.32      145.26     30.28 o 
   2  -3  12     1082.98     1325.55     80.26 o 
   3  -3  12     1135.35     1236.97    278.30 o 
   4  -3  12        0.07       31.02     17.55 o 
   5  -3  12      857.48     1211.42     60.36 o 
   6  -3  12      875.64      994.51    165.09 o 
   7  -3  12       10.61       28.37     28.25 o 
  -8  -2  12      740.04      655.08     54.39 o 
  -7  -2  12        7.18       53.99     49.63 o 
  -6  -2  12      830.92      907.69    180.82 o 
  -5  -2  12      360.64      395.20     66.29 o 
  -4  -2  12       91.60      116.16     56.09 o 
  -3  -2  12     1805.88     2203.73    138.01 o 
  -2  -2  12      615.10      768.96     90.40 o 
  -1  -2  12     1156.01     1400.22    150.34 o 
   0  -2  12     2228.17     2340.13    364.76 o 
   1  -2  12      413.04      436.07     32.03 o 
   2  -2  12      285.01      324.20     20.57 o 
   3  -2  12     1041.23      971.00     67.83 o 
   4  -2  12      151.81      228.41     71.23 o 
   5  -2  12      707.10      966.33     27.57 o 
   6  -2  12      967.94     1053.15    151.53 o 
   7  -2  12        3.98       31.27     39.21 o 
  -8  -1  12      992.54     1066.63     90.17 o 
  -7  -1  12       36.13      113.81     71.97 o 
  -6  -1  12      874.06      885.31    170.89 o 
  -5  -1  12     1427.05     1411.96    185.91 o 
  -4  -1  12       37.14       46.14     20.72 o 
  -3  -1  12     1518.83     1295.67     48.97 o 
  -2  -1  12     1444.56     1266.43     45.74 o 
  -1  -1  12      122.04      117.01     24.56 o 
   0  -1  12     2405.98     2514.12    303.37 o 
   1  -1  12      874.25      791.21     58.87 o 
   2  -1  12      117.61      151.17     39.46 o 
   3  -1  12     1695.09     1800.85    117.86 o 
   4  -1  12      116.96      170.97     65.27 o 
   5  -1  12      227.82      307.80     26.67 o 
   6  -1  12     1101.17     1192.53     88.45 o 
   7  -1  12      123.61       76.44     27.80 o 
  -8   0  12      956.77      970.48    111.78 o 
  -7   0  12      322.76      370.39     69.26 o 
  -6   0  12      429.63      378.80     64.55 o 
  -5   0  12     2296.44     2629.89    133.84 o 
  -4   0  12      466.81      618.42     52.39 o 
  -3   0  12     1160.90      936.91     54.17 o 
  -2   0  12     2323.77     1981.47     22.17 o 
  -1   0  12        5.48       23.69     63.03 o 
   0   0  12     1004.32     1033.43     36.27 o 
   1   0  12     1156.16     1014.03    141.15 o 
   2   0  12        0.27        2.19     44.17 o 
   3   0  12     1503.17     1389.11    154.37 o 
   4   0  12     1608.49     1451.10    223.74 o 
   5   0  12      107.66      126.07     18.07 o 
   6   0  12      675.33      778.42    250.07 o 
   7   0  12      367.18      404.65     40.22 o 
  -7   1  12      501.09      532.57     57.35 o 
  -6   1  12       62.00       49.28     21.85 o 
  -5   1  12     1137.80     1352.04     28.28 o 
  -4   1  12      716.25      757.87    143.80 o 
  -3   1  12      518.96      463.76     18.95 o 
  -2   1  12     2201.66     2124.24    130.12 o 
  -1   1  12      577.24      705.56     30.30 o 
   0   1  12      662.69      741.75     94.13 o 
   1   1  12     1190.13     1260.43    314.61 o 
   2   1  12       33.66       57.09     20.10 o 
   3   1  12      739.21      712.68    198.20 o 
   4   1  12     1082.53     1111.96    191.06 o 
   5   1  12       61.31      127.65     22.09 o 
   6   1  12      597.98      695.18    227.95 o 
   7   1  12      535.08      759.28     42.21 o 
  -7   2  12      919.65     1068.87     89.17 o 
  -6   2  12        0.86       37.47     26.67 o 
  -5   2  12     1483.76     1315.64    129.75 o 
  -4   2  12     1242.03     1144.58     71.32 o 
  -3   2  12      125.75      176.02     46.41 o 
  -2   2  12     1287.40     1124.76    112.33 o 
  -1   2  12      963.36      880.25    233.03 o 
   0   2  12      182.29      250.23     24.73 o 
   1   2  12     1581.17     1969.09    291.87 o 
   2   2  12      315.67      483.94     99.80 o 
   3   2  12      632.83      641.86     60.59 o 
   4   2  12     1388.54     1500.14    150.61 o 
   5   2  12      273.36      320.35     22.41 o 
   6   2  12      244.16      267.85     59.08 o 
   7   2  12      642.16      861.17     43.70 o 
  -7   3  12     1280.37     1401.02     34.54 o 
  -6   3  12       92.59       49.89     28.08 o 
  -5   3  12     1140.33      983.95     21.08 o 
  -4   3  12     1263.13     1264.58     84.99 o 
  -3   3  12      126.51      151.13     21.12 o 
  -2   3  12     1922.64     1569.94     21.98 o 
  -1   3  12      737.61      826.77    155.23 o 
   0   3  12      102.45      107.60     25.80 o 
   1   3  12     1727.50     1921.78    220.05 o 
   2   3  12      570.52      612.53     33.03 o 
   3   3  12      113.80      200.81     26.15 o 
   4   3  12     1450.44     1744.52    446.88 o 
   5   3  12      516.20      601.25    131.84 o 
   6   3  12      112.71      125.09     40.21 o 
  -6   4  12      506.21      610.39     62.82 o 
  -5   4  12      380.82      382.60     34.51 o 
  -4   4  12     2242.79     2175.08    386.31 o 
  -3   4  12      102.57      101.15     22.02 o 
  -2   4  12      590.62      731.13    129.38 o 
  -1   4  12     2289.13     2342.94    119.42 o 
   0   4  12       54.63       81.28     36.23 o 
   1   4  12      876.24     1012.12    228.03 o 
   2   4  12     1454.11     1332.94     52.94 o 
   3   4  12        0.50      -10.77     22.01 o 
   4   4  12      927.20     1121.97    156.00 o 
   5   4  12      598.60      783.56     38.24 o 
   6   4  12       31.77      107.71     40.70 o 
  -6   5  12      563.35      526.52     24.77 o 
  -5   5  12       48.21       13.90     60.06 o 
  -4   5  12     1532.95     1312.39    106.63 o 
  -3   5  12      886.57      934.73     28.45 o 
  -2   5  12      590.88      636.79     44.70 o 
  -1   5  12     1930.32     1773.45    374.50 o 
   0   5  12      407.58      509.52    177.76 o 
   1   5  12      374.12      397.62    105.51 o 
   2   5  12     1243.85     1210.24    230.35 o 
   3   5  12      322.55      430.24     66.03 o 
   4   5  12      315.16      294.98     22.84 o 
   5   5  12      483.74      440.73     65.30 o 
  -5   6  12      105.55      162.09     28.77 o 
  -4   6  12     1592.77     1365.93     45.74 o 
  -3   6  12      982.09      818.63    116.75 o 
  -2   6  12        5.65       40.39     67.75 o 
  -1   6  12      938.73      858.25     31.30 o 
   0   6  12      830.17      944.83    142.07 o 
   1   6  12      204.92      214.54     35.49 o 
   2   6  12     1580.49     1683.26    172.50 o 
   3   6  12      366.99      441.54     37.73 o 
   4   6  12      184.56      222.31     60.56 o 
  -3   7  12     1115.06      977.41    141.86 o 
  -2   7  12        1.21      -14.56     23.04 o 
  -1   7  12      552.92      486.70     99.57 o 
   0   7  12      477.34      532.41     70.02 o 
   1   7  12       43.24       76.22     27.35 o 
   2   7  12     1222.77     1042.37     28.04 o 
   3   7  12      620.81      651.55     38.49 o 
  -3  -8  13      317.48      327.57     23.79 o 
  -2  -8  13      716.51      683.34     63.24 o 
  -1  -8  13      176.17      142.54     18.19 o 
   0  -8  13      236.31      239.84     31.81 o 
   1  -8  13      663.13      701.68    142.72 o 
   2  -8  13        6.70       26.97     20.90 o 
  -4  -7  13      317.73      360.02     23.40 o 
  -3  -7  13       87.80      142.06     24.94 o 
  -2  -7  13      973.44      934.95    171.07 o 
  -1  -7  13      175.53      240.35     62.11 o 
   0  -7  13      264.63      285.96     85.77 o 
   1  -7  13      782.75      759.48     86.40 o 
   2  -7  13      137.29      106.38     19.60 o 
   3  -7  13      352.89      323.87     47.55 o 
   4  -7  13      822.53      637.30     42.72 o 
  -5  -6  13      625.86      568.26     29.64 o 
  -4  -6  13      660.32      692.33     88.27 o 
  -3  -6  13       77.12       61.04     27.97 o 
  -2  -6  13      670.46      635.51     74.52 o 
  -1  -6  13      710.98      849.69     82.22 o 
   0  -6  13      122.55      140.40     56.18 o 
   1  -6  13      963.35     1119.49    102.43 o 
   2  -6  13      581.18      625.39    108.31 o 
   3  -6  13      164.20      236.11     61.62 o 
   4  -6  13      822.95      803.84     78.01 o 
  -5  -5  13      593.63      539.32     94.46 o 
  -4  -5  13      964.14      992.06    116.14 o 
  -3  -5  13       39.05       63.59     18.78 o 
  -2  -5  13     1124.57     1080.12    132.90 o 
  -1  -5  13      813.02      880.63     59.11 o 
   0  -5  13        4.49      -16.39     16.39 o 
   1  -5  13     1048.36     1101.02    144.07 o 
   2  -5  13      574.03      665.83    139.61 o 
   3  -5  13       14.98       74.28     16.96 o 
   4  -5  13     1130.75     1143.91    194.67 o 
   5  -5  13      302.16      252.64     60.02 o 
  -6  -4  13      273.63      296.22     27.69 o 
  -5  -4  13      144.14      139.81     19.46 o 
  -4  -4  13     1323.82     1530.22     56.66 o 
  -3  -4  13       48.31      143.05     20.84 o 
  -2  -4  13      329.38      363.76     49.90 o 
  -1  -4  13     1194.80     1638.49     28.81 o 
   0  -4  13      240.55      287.61     60.32 o 
   1  -4  13      610.54      722.28     61.34 o 
   2  -4  13     1104.19     1288.95     42.24 o 
   3  -4  13        4.48       14.21     46.65 o 
   4  -4  13      626.41      642.49     97.67 o 
   5  -4  13      589.05      526.49     78.17 o 
  -6  -3  13      622.30      736.94    151.22 o 
  -5  -3  13       33.14       40.26     22.38 o 
  -4  -3  13     1080.62     1290.28     76.27 o 
  -3  -3  13      615.86      585.50    112.49 o 
  -2  -3  13      250.45      317.43     70.00 o 
  -1  -3  13     1001.25     1019.05    146.58 o 
   0  -3  13      453.77      452.39     18.96 o 
   1  -3  13      323.58      344.07     24.58 o 
   2  -3  13     1146.11     1594.42     28.62 o 
   3  -3  13      174.25      217.46     18.95 o 
   4  -3  13      367.22      452.52     31.53 o 
   5  -3  13      849.14      939.41    212.61 o 
   6  -3  13        9.84        5.28     23.91 o 
  -6  -2  13      759.04      783.12    192.22 o 
  -5  -2  13       42.02       86.59     18.75 o 
  -4  -2  13      710.88      910.01     40.48 o 
  -3  -2  13     1264.88     1340.93    244.77 o 
  -2  -2  13        1.36       81.68     24.91 o 
  -1  -2  13     1367.37     1426.98    139.93 o 
   0  -2  13      881.56     1051.26    222.57 o 
   1  -2  13       16.90      -22.09     22.09 o 
   2  -2  13     1075.92     1166.72     51.68 o 
   3  -2  13      327.76      381.33     77.45 o 
   4  -2  13       88.34       89.81     24.82 o 
   5  -2  13      976.79     1007.41    282.44 o 
   6  -2  13      192.44      231.68     75.70 o 
  -6  -1  13      882.78      918.37    147.29 o 
  -5  -1  13       74.30      190.68     50.38 o 
  -4  -1  13     1043.11     1018.50    184.59 o 
  -3  -1  13     1310.41     1498.77    140.91 o 
  -2  -1  13      129.91      192.96     71.23 o 
  -1  -1  13      780.97      703.94    115.99 o 
   0  -1  13     1336.42     1420.78    118.30 o 
   1  -1  13       18.00       79.21     42.44 o 
   2  -1  13      750.92      800.28     87.18 o 
   3  -1  13      550.98      710.53     28.06 o 
   4  -1  13       88.86      122.75     40.70 o 
   5  -1  13      785.49      987.08    294.06 o 
   6  -1  13      519.67      607.73     43.45 o 
  -6   0  13     1316.64     1237.32    163.26 o 
  -5   0  13      965.67     1036.78     29.33 o 
  -4   0  13       40.38        5.46     18.95 o 
  -3   0  13     1314.87     1421.57    102.88 o 
  -2   0  13      307.56      355.83     19.61 o 
  -1   0  13      551.97      559.31     21.40 o 
   0   0  13     1071.04     1219.46     91.18 o 
   1   0  13      151.32      246.92     27.30 o 
   2   0  13      874.37     1083.43     70.79 o 
   3   0  13     1658.95     1870.12    247.11 o 
   4   0  13       94.78      167.75     27.37 o 
   5   0  13      538.66      516.78     81.19 o 
   6   0  13      562.05      614.57    235.14 o 
  -6   1  13     1007.42      822.16     69.56 o 
  -5   1  13     1083.37     1151.63     33.29 o 
  -4   1  13        1.58       13.93     72.46 o 
  -3   1  13      968.59      991.60    253.88 o 
  -2   1  13      564.69      650.41     74.49 o 
  -1   1  13      145.73      154.82     44.18 o 
   0   1  13     1531.31     1789.49    102.91 o 
   1   1  13      282.16      306.95     21.49 o 
   2   1  13      534.99      593.32     49.16 o 
   3   1  13     1544.75     2178.17    218.24 o 
   4   1  13      365.76      545.66     27.73 o 
   5   1  13      108.64       93.35     19.48 o 
   6   1  13      619.81      627.84    173.07 o 
  -6   2  13      596.00      724.53     29.32 o 
  -5   2  13     1013.14      923.15    143.09 o 
  -4   2  13        5.39       38.26     21.48 o 
  -3   2  13      749.50      756.81     23.59 o 
  -2   2  13     1770.05     1543.54     22.15 o 
  -1   2  13       25.94      -21.85     21.85 o 
   0   2  13      897.06     1183.64     87.19 o 
   1   2  13      781.36      715.80     53.15 o 
   2   2  13      112.41       76.11     21.95 o 
   3   2  13      986.84     1359.91    204.70 o 
   4   2  13      478.82      693.98    145.00 o 
   5   2  13       57.15       63.21     48.89 o 
  -5   3  13     1375.15     1368.89    306.65 o 
  -4   3  13      151.25      117.44     22.58 o 
  -3   3  13      770.41      715.17     28.81 o 
  -2   3  13     1379.84     1262.94     66.60 o 
  -1   3  13      258.12      299.08     25.07 o 
   0   3  13      910.18     1080.59    112.53 o 
   1   3  13      926.92     1027.97    259.58 o 
   2   3  13       56.60       73.43     26.67 o 
   3   3  13      600.71      626.48     24.41 o 
   4   3  13      374.76      463.34     55.36 o 
   5   3  13       17.29       -9.68     24.32 o 
  -5   4  13     1399.66     1080.61     86.23 o 
  -4   4  13      596.10      494.37     24.25 o 
  -3   4  13       60.20      152.35     73.71 o 
  -2   4  13     1667.71     1863.76    230.19 o 
  -1   4  13      286.43      341.51     86.63 o 
   0   4  13      607.33      649.22     99.08 o 
   1   4  13     1450.76     1334.93     74.31 o 
   2   4  13      178.87      219.37     35.25 o 
   3   4  13      214.37      267.44     23.33 o 
   4   4  13      740.15      840.72    159.93 o 
  -4   5  13      925.05      836.55    180.33 o 
  -3   5  13       40.65      139.86     41.44 o 
  -2   5  13      739.98      877.90    154.72 o 
  -1   5  13      687.40      809.53    226.23 o 
   0   5  13      246.60      349.40     72.23 o 
   1   5  13     1308.43     1404.43    112.57 o 
   2   5  13      444.57      423.15     53.88 o 
   3   5  13       97.83      155.63     28.60 o 
  -2   6  13      704.48      540.48    159.18 o 
  -1   6  13      931.74      922.60    183.31 o 
   0   6  13       30.44      -41.12     72.96 o 
   1   6  13     1057.71      819.63     80.74 o 
  -2  -6  14      539.51      428.56     20.48 o 
  -1  -6  14       18.41       29.33     19.76 o 
   0  -6  14      617.82      752.26    175.20 o 
   1  -6  14      525.42      532.77     78.40 o 
   2  -6  14        7.24       83.64     22.83 o 
  -4  -5  14      207.70      240.52     42.77 o 
  -3  -5  14      396.36      420.09     63.56 o 
  -2  -5  14      924.42     1142.34    182.26 o 
  -1  -5  14      108.59      163.47     42.04 o 
   0  -5  14      252.46      287.09     36.19 o 
   1  -5  14      812.08      715.11    120.40 o 
   2  -5  14       21.52       27.43     42.50 o 
   3  -5  14      433.48      479.14    101.12 o 
  -4  -4  14      488.98      497.00     73.74 o 
  -3  -4  14       88.29      122.94     77.68 o 
  -2  -4  14     1125.54     1284.33    242.73 o 
  -1  -4  14      549.65      533.86     41.47 o 
   0  -4  14       31.77        8.79     22.84 o 
   1  -4  14      974.11     1183.62     29.32 o 
   2  -4  14      169.17      286.84    115.41 o 
   3  -4  14      300.24      397.54     41.21 o 
   4  -4  14      657.90      761.69    134.46 o 
  -5  -3  14      533.46      379.89     30.79 o 
  -4  -3  14      631.17      537.55    124.41 o 
  -3  -3  14       13.67       25.78     24.57 o 
  -2  -3  14      950.72      955.86    163.70 o 
  -1  -3  14      628.28      601.32    116.46 o 
   0  -3  14        5.51       69.27     21.65 o 
   1  -3  14      622.39      786.89     58.85 o 
   2  -3  14      607.15      662.21    179.28 o 
   3  -3  14      120.66      151.62     21.34 o 
   4  -3  14      740.19      871.45     33.03 o 
  -5  -2  14      154.38      168.36     28.96 o 
  -4  -2  14      709.47      895.87    101.82 o 
  -3  -2  14      160.84      235.42     22.48 o 
  -2  -2  14      378.05      339.12     25.07 o 
  -1  -2  14      790.30      858.58    183.29 o 
   0  -2  14        1.58       51.87     25.62 o 
   1  -2  14      806.47      929.98     28.27 o 
   2  -2  14      889.13     1170.53    314.71 o 
   3  -2  14        9.17        6.66     46.90 o 
   4  -2  14      627.37      816.65     84.68 o 
  -5  -1  14      290.80      252.84     25.32 o 
  -4  -1  14     1002.18     1002.37    263.32 o 
  -3  -1  14      414.93      542.07     95.83 o 
  -2  -1  14      147.80      238.72     42.69 o 
  -1  -1  14      873.42     1094.64     50.67 o 
   0  -1  14       13.06       27.59     50.38 o 
   1  -1  14      388.56      390.70     29.05 o 
   2  -1  14     1217.76     1670.16    185.11 o 
   3  -1  14       38.21       67.50     27.73 o 
   4  -1  14      576.08      579.97     53.63 o 
  -5   0  14        8.58       54.29     20.00 o 
  -4   0  14     1349.60     1461.46     43.24 o 
  -3   0  14      865.46     1004.66     86.19 o 
  -2   0  14       24.43       27.18     26.48 o 
  -1   0  14      793.93     1039.99     64.82 o 
   0   0  14      302.58      296.92     28.26 o 
   1   0  14      284.12      292.35     27.80 o 
   2   0  14     1015.66     1410.37    109.06 o 
   3   0  14      443.60      543.33    107.01 o 
   4   0  14      374.67      559.49     54.62 o 
  -4   1  14      545.13      674.37    200.62 o 
  -3   1  14      983.39     1010.94    246.67 o 
  -2   1  14        2.99      -22.04     22.04 o 
  -1   1  14     1033.35     1238.27    151.79 o 
   0   1  14     1036.79     1324.84    203.71 o 
   1   1  14        0.87       42.17     25.06 o 
   2   1  14      723.06      874.62     38.99 o 
   3   1  14      480.07      568.82     37.99 o 
   4   1  14       28.40       47.45     34.25 o 
  -4   2  14      320.77      273.73     37.73 o 
  -3   2  14      910.92     1064.23     88.92 o 
  -2   2  14      132.06      223.90     69.25 o 
  -1   2  14      606.74      769.96     29.32 o 
   0   2  14     1192.55     1369.97     59.13 o 
   1   2  14      106.93      114.47     22.31 o 
   2   2  14      293.23      372.17    149.69 o 
   3   2  14      488.99      489.14    169.58 o 
  -3   3  14      709.16      791.47     37.25 o 
  -2   3  14      186.87      301.34     57.58 o 
  -1   3  14      310.33      413.63     46.42 o 
   0   3  14     1097.13     1402.09    231.05 o 
   1   3  14      136.22       94.39     22.96 o 
   2   3  14      207.26      349.73    123.36 o 
   3   3  14      481.18      494.32     28.06 o 
  -2   4  14      492.63      524.63     30.90 o 
  -1   4  14      148.92      238.95     54.85 o 
   0   4  14      982.91     1054.08     79.74 o 
   1   4  14      282.58      273.98     23.97 o 
  -1  -3  15       17.20       52.07     50.63 o 
   0  -3  15      449.91      494.32    143.75 o 
   1  -3  15      564.38      573.39    175.80 o 
  -2  -2  15      495.06      580.24     43.20 o 
  -1  -2  15       77.81       54.32     26.56 o 
   0  -2  15      469.81      667.53     29.47 o 
   1  -2  15      813.88      756.05     92.39 o 
  -2  -1  15      603.55      611.03     83.18 o 
  -1  -1  15      298.40      339.03     29.14 o 
   0  -1  15       80.97      129.36     20.53 o 
   1  -1  15      844.62      890.99     81.47 o 
  -2   0  15      621.85      688.45    161.90 o 
  -1   0  15      631.14      598.35     65.80 o 
   0   0  15        1.24       27.34     28.24 o 
   1   0  15      520.77      498.99     52.14 o 
   0   1  15      146.81      109.50     30.53 o 
                                                 
